# Supplementary material for: Machine perfusion of the liver and in vivo animal models: A systematic review of the preclinical research landscape
Source: PLoS One. 2024 Feb 8;19(2):e0297942. doi: 10.1371/journal.pone.0297942 (PMC10852327; doi:10.1371/journal.pone.0297942)
Supplement: S1 File — (XLSX) [file pone.0297942.s005.xlsx]

## Sheet: full text screening
			Mareike				Wenjia
authors	year	title	Yes	No	reason		Yes	NO	reason
Shigeta T and Matsuno N and Huai-Che H and Obara H and Mizunuma H and Hirano T and Uemoto S and Enosawa S	2012	A basic consideration for porcine liver preservation using a novel continuous machine perfusion device.	1				1
Gringeri, E and Polacco, M and D'Amico, FE and Scopelliti, M and Bassi, D and Bonsignore, P and Luisetto, R and Lodo, E and Carraro, A and Zanus, G and Cillo, U	2011	A New Liver Autotransplantation Technique Using Subnormothermic Machine Perfusion for Organ Preservation in a Porcine Model	1				1
Berendsen TA and Bruinsma BG and Lee J and D'Andrea V and Liu Q and Izamis ML and Uygun K and Yarmush ML	2012	A simplified subnormothermic machine perfusion system restores ischemically damaged liver grafts in a rat model of orthotopic liver transplantation.	1				1
Gringeri, E. and Auricchio, P. and Perin, L. and D’Amico, F.E. and Bassi, D. and Boetto, R. and Polacco, M. and Di Giunta, M. and Luisetto, R. and Cillo, U.	2020	A Translational Approach to Standardization of Machine Perfusion Adoption in Ex Vivo Liver Resection		1	wrong publication type			1	wrong publication type
Alix, P. and Val-Laillet, D. and Turlin, B. and Ben Mosbah, I. and Burel, A. and Bobillier, E. and Bendavid, C. and Delpy, E. and Zal, F. and Corlu, A. and Boudjema, K.	2020	Adding the oxygen carrier M101 to a cold-storage solution could be an alternative to HOPE for liver graft preservation	1				1
Compagnon, P. and Levesque, E. and Hentati, H. and Disabato, M. and Calderaro, J. and Feray, C. and Corlu, A. and Cohen, J.L. and Mosbah, I.B. and Azoulay, D.	2017	An oxygenated and transportable machine perfusion system fully rescues liver grafts exposed to lethal ischemic damage in a pig model of dcd liver transplantation	1				1
Goldaracena, N and Echeverri, J and Spetzler, VN and Kaths, JM and Barbas, AS and Louis, KS and Adeyi, OA and Grant, DR and Selzner, N and Selzner, M	2016	Anti-inflammatory Signaling During Ex Vivo Liver Perfusion Improves the Preservation of Pig Liver Grafts Before Transplantation	1				1
Iwamoto H and Matsuno N and Narumi Y and Uchiyama M and Kozaki K and Degawa H and Hama K and Kikuchi K and Takeuchi H and Kozaki M and Nagao T	2000	Beneficial effect of machine perfusion preservation on liver transplantation from non-heart-beating donors.	1				1
Wu, L. and Cao, H. and Tian, X. and Zheng, W. and Yuan, M. and Li, X. and Tian, X. and Wang, Y. and Song, H.	2022	Bone marrow mesenchymal stem cells modified with heme oxygenase-1 alleviate rejection of donation after circulatory death liver transplantation by inhibiting dendritic cell maturation in rats	1				1
Uchiyama, M and Matsuno, N and Hama, K and Iwamoto, H and Narumi, Y and Kikuchi, K and Degawa, H and Kozaki, K and Kubota, K and Takeuchi, H and Sakurai, E and Asuwa, N and Hirano, SMT and Nagao, T	2001	Comparison between nonpulsatile and pulsatile machine perfusion preservation in liver transplantation from non-heart-beating donors	1				1
Echeverri, J. and Goldaracena, N. and Kaths, J.M. and Linares, I. and Roizales, R. and Kollmann, D. and Hamar, M. and Urbanellis, P. and Ganesh, S. and Adeyi, O.A. and Tazari, M. and Selzner, M. and Selzner, N.	2018	Comparison of BQ123, epoprostenol, and verapamil as vasodilators during normothermic ex vivo liver machine perfusion	1				1
Yoshimoto, S and Torai, S and Yoshioka, M and Nadahara, S and Kobayashi, E	2019	Continuous Resuscitation for Porcine Liver Transplantation From Donor After Cardiac Death	1				1
Riveros S and Marino C and Ochoa G and Soto D and Alegría L and Zenteno MJ and San Martín S and Brañes A and Achurra P and Rebolledo R	2023	Customized normothermic machine perfusion decreases ischemia-reperfusion injury compared with static cold storage in a porcine model of liver transplantation.		1	wrong study type			1	wrong study type
Bonaccorsi-Riani E and Gillooly AR and Iesari S and Brüggenwirth IMA and Ferguson CM and Komuta M and Xhema D and Daumerie A and Maistriaux L and Leuvenink H and Kupiec-Weglinski J and Porte RJ and Khvorova A and Cave DR and Gianello P and Martins PN	2022	Delivering siRNA Compounds During HOPE to Modulate Organ Function: A Proof-of-concept Study in a Rat Liver Transplant Model.	1				1
Abraham, N. and Zhang, M. and Cray, P. and Neill, R. and Cywinska, G. and Migaly, J. and Kahan, R. and Pontula, A. and Penaflor, J. and Gao, Q. and Samy, K.P. and Pollara, J.J. and Novokhatny, V. and Hartwig, M.G. and Barbas, A.S.	2022	Delivery of Plasmin During Machine Perfusion or Cold Storage Flush Improves Early Transplant Outcomes in aRat Dcd Liver Transplant Model		1	wrong publication type			1	wrong publication type
Bruinsma BG and Berendsen TA and Izamis ML and Yarmush ML and Uygun K	2013	Determination and extension of the limits to static cold storage using subnormothermic machine perfusion.	1				1
Miyauchi, H. and Zhao, X. and Hata, K. and Yermek, N. and Kusakabe, J. and Tajima, T. and Tamaki, I. and Kashihara, M. and Kunimitsu, T. and Yakura, T. and Naito, M. and Uemoto, S.	2021	Development of a simplified rat model of normothermic machine perfusion (NMP) followed by orthotopic liver transplantation: A new tool for detailed assessment?		1	wrong publication type			1	wrong publication type
Fujiyoshi, M. and Fujiyoshi, S. and Fukai, M. and Porte, R. and Taketomi, A.	2016	Dual machine perfusion via hepatic artery and portal vein in mouse liver transplantation model		1	wrong publication type			1	wrong publication type
DeVries, R.J. and Pendexter, C. and Cronin, S.E. and Marques, B. and Markmann, J.F. and Stott, S.L. and Yeh, H. and Toner, M. and Uygun, K. and Tessier, S.N.	2019	Dynamic characterization of cells in the perfusate from cold ischemic liver grafts		1	wrong publication type			1	wrong publication type
Lu, L. and Rao, J. and Zhou, H. and Wang, X.	2014	Effect of continuous hypothermic oxygenated machine perfusion (CHOP) on liver graft from donors after cardiac death (DCD) following liver transplantation		1	wrong publication type			1	wrong publication type
Yu Y and Cheng Y and Pan Q and Zhang YJ and Jia DG and Liu YF	2019	Effect of the Selective NLRP3 Inflammasome Inhibitor mcc950 on Transplantation Outcome in a Pig Liver Transplantation Model With Organs From Donors After Circulatory Death Preserved by Hypothermic Machine Perfusion.	1				1
Zhang Y and Pan Q and Cheng Y and Liu Y	2021	Effects of SP600125 and hypothermic machine perfusion on livers donated after cardiac death in a pig allograft transplantation model.	1				1
Zhao, D.-F. and Dong, Q. and Zhang, T.	2017	Effects of static cold storage and hypothermic machine perfusion on oxidative stress factors, adhesion molecules, and zinc finger transcription factor proteins before and after liver transplantation	1				1
Fontes, P.A. and Paranjpe, S. and Light, W.R. and Michalopoulos, G.K.	2013	Ex-vivo hepatic perfusion with a new cell-free oxygen carrier solution upregulates hepatocyte associated gene response against ischemia-reperfusion injury and triggers protective and regenerative pathways		1	wrong publication type			1	wrong publication type
Bonaccorsi-Riani, E. and Gillooly, A. and Iesari, S. and Bruggenwirth, I. and Fergunson, C. and Komuta, M. and Leuvennik, H. and Porte, R.J. and Bozorgzadeh, A. and Khvorova, A. and Gianello, P. and Martins, P.N.	2019	Fas-sirna pre-transplant liver graft therapy alleviates ischemia-reperfusion injury: Preliminary results in a rodent liver transplant model		1	wrong publication type			1	wrong publication type
Shigeta, T and Matsuno, N and Obara, H and Mizunuma, H and Kanazawa, H and Tanaka, H and Fukuda, A and Sakamoto, S and Kasahara, M and Uemoto, S and Enosawa, S	2012	Functional Recovery of Donation After Cardiac Death Liver Graft by Continuous Machine Perfusion Preservation in Pigs	1				1
Paranjpe, S. and Fontes, P. and Vodovotz, Y. and Michalopoulos, G.	2014	Gene network analysis of liver allografts preserved with machine perfusion		1	wrong publication type			1	wrong publication type
Jia JJ and Xie HY and Li JH and He Y and Jiang L and He N and Zhou L and Wang W and Zheng SS	2019	Graft protection of the liver by hypothermic machine perfusion involves recovery of graft regeneration in rats.	1				1
Tian X and Cao H and Wu L and Zheng W and Yuan M and Li X and Song H and Shen Z	2021	Heme Oxygenase-1-Modified Bone Marrow Mesenchymal Stem Cells Combined with Normothermic Machine Perfusion Repairs Bile Duct Injury in a Rat Model of DCD Liver Transplantation via Activation of Peribiliary Glands through the Wnt Pathway.		1	retracted			1	retracted
Cao, H and Wu, LL and Tian, X and Zheng, WP and Yuan, MS and Li, X and Tian, XR and Wang, YX and Song, HL and Shen, ZY	2021	HO-1/BMMSC perfusion using a normothermic machine perfusion system reduces the acute rejection of DCD liver transplantation by regulating NKT cell co-inhibitory receptors in rats	1				1
Schlegel, A. and Kron, P. and Mancina, L. and Clavien, P.-A. and Dutkowski, P.	2017	Hope for fatty liver grafts		1	wrong publication type			1	wrong publication type
Vekemans K and Liu Q and Heedfeld V and Van de Vel K and Wylin T and Pirenne J and Monbaliu D	2009	Hypothermic Liver Machine Perfusion With EKPS-1 Solution vs Aqix RS-I Solution: In Vivo Feasibility Study in a Pig Transplantation Model.	1				1
Fan, X. and Chen, Z. and Zeng, C. and Huang, H. and Hu, X. and Chen, T. and Zhao, B. and Wang, Y. and Ye, Q.	2016	Hypothermic machine perfusion attenuate liver warm ischemia injury on a novel venous bypass supported pig liver autotransplantation model		1	wrong publication type			1	wrong publication type
Guarrera JV and Estevez J and Boykin J and Boyce R and Rashid J and Sun S and Arrington B	2005	Hypothermic machine perfusion of liver grafts for transplantation: technical development in human discard and miniature swine models.	1				1
Monbaliu D and Heedfeld V and Liu Q and Wylin T and van Pelt J and Vekemans K and Pirenne J	2011	Hypothermic machine perfusion of the liver: is it more complex than for the kidney?	1				1
Jones, J.W. and Sheppard, B.A. and Lee, C.	2011	Hypothermic machine perfusion preservation improves liver preservation in a large animal survival model		1	wrong publication type			1	wrong publication type
Schlegel, A. and Kron, P. and Graf, R. and Clavien, P.-A. and Dutkowski, P.	2014	Hypothermic oxygenated machine perfusion (HOPE) down-regulates the immune response in a rat model of liver transplantation		1	wrong publication type			1	wrong publication type
Schlegel, A.A. and Graf, R. and Clavien, P.-A. and Dutkowski, P.	2013	Hypothermic Oxygenated Machine Perfusion (HOPE) prevents biliary injury after transplantation of DCD liver grafts		1	wrong publication type			1	wrong publication type
Fondevila C and Hessheimer AJ and Maathuis MH and Muñoz J and Taurá P and Calatayud D and Leuvenink H and Rimola A and García-Valdecasas JC and Ploeg RJ	2012	Hypothermic oxygenated machine perfusion in porcine donation after circulatory determination of death liver transplant.	1				1
Schlegel A and Kron P and Graf R and Clavien PA and Dutkowski P	2014	Hypothermic Oxygenated Perfusion (HOPE) downregulates the immune response in a rat model of liver transplantation.	1				1
Kron P and Schlegel A and Mancina L and Clavien PA and Dutkowski P	2017	Hypothermic oxygenated perfusion (HOPE) for fatty liver grafts in rats and humans.	1				1
Schlegel A and Graf R and Clavien PA and Dutkowski P	2013	Hypothermic oxygenated perfusion (HOPE) protects from biliary injury in a rodent model of DCD liver transplantation.	1				1
Hessheimer, A.J. and Fondevila, C. and Maathuis, M.H.J. and Muñoz, J. and Taurá, P. and Calatayud, D. and Leuvenink, H. and Rimola, A. and Garcia-Valdecasas, J.C. and Ploeg, R.J.	2012	Hypothermic oxygenated perfusion improves hepatocellular but causes kupffer and endothelial cell injury in porcine DCD liver transplant		1	wrong publication type			1	wrong publication type
Schlegel A and Muller X and Mueller M and Stepanova A and Kron P and de Rougemont O and Muiesan P and Clavien PA and Galkin A and Meierhofer D and Dutkowski P	2020	Hypothermic oxygenated perfusion protects from mitochondrial injury before liver transplantation.	1				1
Lin, F. and Zhen, F. and Yan, X. and Shaojun, Y. and Guizhu, P. and Yanfeng, W. and Qifa, Y.	2021	Hypothermic oxygenated perfusion with defatting cocktail further improves steatotic liver grafts in a transplantation rat model	1				1
Linares-Cervantes, I and Kollmann, D and Goto, T and Echeverri, J and Kaths, JM and Hamar, M and Urbanellis, P and Mazilescu, L and Rosales, R and Bruguera, C and Oquendo, F and Ganesh, S and Adeyi, OA and Yip, P and Selzner, N and Selzner, M	2019	Impact of Different Clinical Perfusates During Normothermic Ex Situ Liver Perfusion on Pig Liver Transplant Outcomes in a DCD Model	1				1
Schlegel, A. and Kron, P. and Graf, R. and Clavien, P.-A. and Dutkowski, P.	2015	Impact of hypothermic oxygenated machine perfusion (HOPE) on fatty liver grafts		1	wrong publication type			1	wrong publication type
Schlegel, A. and Kron, P. and Graf, R. and Clavien, P.-A. and Dutkowski, P.	2014	Impact of hypothermic oxygenated machine perfusion (HOPE) on immune response in a rodent model of liver transplantation		1	wrong publication type			1	wrong publication type
Matsuno, N. and Kanazawa, H. and Hamano, I. and Uchida, H. and Sakamoto, S. and Kasahara, M. and Obara, H. and Enosawa, S.	2013	Impact of rewarming machine perfusion preservation for DCD liver grafts in pigs	1				1
Shigeta T and Matsuno N and Obara H and Kanazawa H and Tanaka H and Fukuda A and Sakamoto S and Kasahara M and Mizunuma H and Enosawa S	2013	Impact of rewarming preservation by continuous machine perfusion: improved post-transplant recovery in pigs.	1				1
Matsuno, N. and Obara, H. and Naito, M. and Hatayama, N. and Enosawa, S.	2014	Impact of short-term rewarming machine preservation to subnormothermia iin porcine DCD liver graft		1	wrong publication type			1	wrong publication type
Bruinsma, B.G. and Berendsen, T.A. and Izamis, M.-L. and Yarmush, M.L. and Uygun, K.	2012	Improving extended cold storage of the liver for transplantation using subnormothermic machine perfusion		1	wrong publication type			1	wrong publication type
Bonaccorsi-Riani, E. and Gillooly, A.R. and Iesari, S. and Brüggenwirth, I. and Ferguson, C.M. and Komuta, M. and Xhema, D. and Daumerie, A. and Bozorgzadeh, A. and Leuvenink, H. and Porte, R.J. and Khovorova, A. and Gianello, P. and Martins, P.N.	2020	Inhibition of the FAS pathway of apoptosis with RNA interference during liver machine perfusion preservation reduces ischemia reperfusion injury after liver transplantation		1	wrong publication type			1	wrong publication type
Guo, Z. and He, X. and Tang, Y. and Ji, F. and Zhang, Z. and Zhao, Q. and Huang, S. and Zhu, Z. and Wang, L.	2018	Ischemia-free liver transplantation in pigs: Ischemia reperfusion injury is avoidable?		1	wrong publication type			1	wrong publication type
Jia D and Pan Q and Zhang Y and Yu Y and Song Z and Liu YF and Jia Z and Guo S and Cheng Y	2021	Ischemic postconditioning improves the outcome of organs from donors after cardiac death in a pig liver transplantation model and provides synergistic protection with hypothermic machine perfusion.	1				1
Fontes P and Lopez R and van der Plaats A and Vodovotz Y and Minervini M and Scott V and Soltys K and Shiva S and Paranjpe S and Sadowsky D and Barclay D and Zamora R and Stolz D and Demetris A and Michalopoulos G and Marsh JW	2015	Liver preservation with machine perfusion and a newly developed cell-free oxygen carrier solution under subnormothermic conditions.	1				1
Uchiyama	1998	Liver transplantation from non-heart-beating donors: effect of machine perfusion preservation and pentoxifylline.	1				1
Banan, B. and Dobrowolski, S. and Michalopoulos, G. and Fontes, P.	2016	Machine perfusion (MP) at 21°C simulates hibernation metabolic pathways in a non-hibernator mammal		1	wrong publication type			1	wrong publication type
Sadowsky D and Zamora R and Barclay D and Yin J and Fontes P and Vodovotz Y	2016	Machine Perfusion of Porcine Livers with Oxygen-Carrying Solution Results in Reprogramming of Dynamic Inflammation Networks.	1				1
Matsuno	2003	Machine perfusion preservation for liver transplantation from non-heart-beating donors with agonal stage.	1				1
Pontes, P.A. and Marsh, W. and Scott, V.L. and Lopez, R. and Soltys, K.A. and Van Der Floats, A. and Light, W.R. and Damian, D. and Cruz, R.J. and Venkatmaran, R. and Shiva, S. and Minervini, M.I. and Demetris, A.J.	2012	Machine perfusion under subnormothermic conditions with a new oxygen-carrier solution: The future of liver preservation		1	wrong publication type			1	wrong publication type
Fontes, P. and Marsh, W. and Lopez, R. and Van Der Plaats, A. and Light, R. and Paranjpe, S. and Shiva, S. and Michalopoulos, G. and Vodovotz, Y.	2013	Machine perfusion with a new cell-free oxygen carrier solution provides effective ex-vivo oxygenation, minimizes ischemia reperfusion injuries and downregulates genes associated with liver damage		1	wrong publication type			1	wrong publication type
Jia, J. and Li, J. and Zhou, L. and Zheng, S.	2016	Machine reperfusion promote liver regeneration after liver transplantation		1	wrong publication type			1	wrong publication type
Echeverri, J. and Cleland, S. and Kaths, M. and Linares, I. and Rosales, R. and Goldaracena, N. and Kollmann, D. and Hamar, M. and Urbanellis, P. and Ganesh, S. and Gorynzka, P. and Gorynzki, K. and Adeyi, O. and Grant, D. and Selzner, N. and Wasowicz, M. and Selzner, M.	2018	Metabolomic assessment of graft function during ex vivo liver perfusion prior to transplantation		1	wrong publication type			1	wrong publication type
Westerkamp AC and Fujiyoshi M and Ottens PJ and Nijsten MWN and Touw DJ and de Meijer VE and Lisman T and Leuvenink HGD and Moshage H and Berendsen TA and Porte RJ	2020	Metformin Preconditioning Improves Hepatobiliary Function and Reduces Injury in a Rat Model of Normothermic Machine Perfusion and Orthotopic Transplantation.		1	wrong study design			1	wrong publication type
Yagi S and Ito T and Shirai H and Yao S and Masano Y and Ogawa E and Gabata R and Uemoto S and Kobayashi E	2021	Micro- and macro-borderless surgery using a newly developed high-resolution (4K) three-dimensional video system.	1				1
Liu, Q. and Nassar, A. and Kelly, D. and Hashimoto, K. and Eghtesad, B. and Diago Uso, T. and Irefi n, S. and Cywinski, J. and Baldwin, W. and Fung, J. and Abu-Elmagd, K. and Charles, M. and Quintini, C.	2014	Normothermic machine perfusion (NMP) promotes early graft function and biliary epithelial regeneration after transplantation of porcine livers undergoing 1hr warm ischemia (WI)		1	wrong publication type			1	wrong publication type
Zhang, ZB and Gao, W and Liu, L and Shi, Y and Ma, N and Huai, MS and Shen, ZY	2019	Normothermic Machine Perfusion Protects Against Liver Ischemia-Reperfusion Injury During Reduced-Size Liver Transplantation in Pigs		1	wrong publication type			1	wrong publication type
Zhang, ZB and Liu, L and Gao, W and Shi, Y and Ma, N and Shen, ZY	2018	Normothermic machine perfusion protects against liver ischemic reperfusion injury during reduced-size liver transplantation in pigs (Withdrawal of 10.1002/LT.25006, 2018)		1	retracted			1	retracted
Plata-Munoz, J.J. and Brockmann, J. and Baban, D. and Reddy, S. and Ragoussis, J. and Friend, P. and Fuggle, S.V.	2010	Normothermic perfusion induces ischaemic preconditioning in livers from donors after cardiac death and protects them from extended preservation and reperfusion injury		1	wrong publication type			1	wrong publication type
Dutkowski P and Furrer K and Tian Y and Graf R and Clavien PA	2006	Novel short-term hypothermic oxygenated perfusion (HOPE) system prevents injury in rat liver graft from non-heart beating donor.	1				1
de Rougemont O and Breitenstein S and Leskosek B and Weber A and Graf R and Clavien PA and Dutkowski P	2009	One hour hypothermic oxygenated perfusion (HOPE) protects nonviable liver allografts donated after cardiac death.	1				1
Fujiyoshi, M. and Taketomi, A.	2013	Orthotopic liver transplantation in the mouse after hypothermic machine perfusion		1	wrong publication type			1	wrong publication type
He N and Jia JJ and Xie HY and Li JH and He Y and Yin SY and Liang RP and Jiang L and Liu JF and Xu KD and Zhang ZH and Zhou L and Zheng SS	2018	Partial Inhibition of HO-1 Attenuates HMP-Induced Hepatic Regeneration against Liver Injury in Rats.	1				1
Kettler, K. and Fontes, P. and Lopez, R. and Marsh, W. and Soltys, K. and Van Der Plaats, A. and Minervini, M. and Scott, V.	2018	Post-reperfusion syndrome in liver transplantation: The end of an era		1	wrong publication type			1	wrong publication type
Linares-Cervantes, I and Echeverri, J and Cleland, S and Kaths, JM and Rosales, R and Goto, T and Kollmann, D and Hamar, M and Urbanellis, P and Mazilescu, L and Ganesh, S and Adeyi, OA and Yip, P and Gorynska, P and Bojko, B and Gorynski, K and Grant, DR and Selzner, N and Wasowicz, M and Selzner, M	2019	Predictor parameters of liver viability during porcine normothermic ex situ liver perfusion in a model of liver transplantation with marginal grafts	1				1
Yoshimoto S and Soyama A and Fukumoto M and Hara T and Hidaka M and Torai S and Kasamatsu H and Ishikawa J and Ohara M and Kobayashi E and Eguchi S	2023	Preliminary Observations of An Ex Vivo Normothermic Whole Blood Machine Perfusion in An Experimental Liver Transplant Porcine Model.	1				1
Zhang ZB and Gao W and Shi Y and Liu L and Ma N and Chen J and Zhu ZJ	2016	Protective role of normothermic machine perfusion during reduced-size liver transplantation in pigs.		1	retracted			1	wrong publication type
Tolboom, H. and Pouw, R.E. and Izamis, M.-L. and Milwid, J.M. and Sharma, N. and Soto-Gutierrez, A. and Nahmias, Y. and Uygun, K. and Berthiaume, F. and Yarmush, M.L.	2009	Recovery of warm ischemic rat liver grafts by normothermic extracorporeal perfusion	1				1
Schlegel, A. and Graf, R. and Brockmann, J. and Clavien, P.-A. and Dutkowski, P.	2013	Rescue of liver grafts after cardiac arrest: First study comparing warm versus cold machine perfusion strategies in rodent models of liver transplantation		1	wrong publication type			1	wrong publication type
Andrea, S. and Rolf, G. and Jens, B. and Philipp, D. and Clavien, P.-A.	2013	Rescue of liver grafts after cardiac arrest: First study comparing warm vs. cold machine perfusion in liver transplantation		1	wrong publication type			1	wrong publication type
Izamis ML and Tolboom H and Uygun B and Berthiaume F and Yarmush ML and Uygun K	2013	Resuscitation of ischemic donor livers with normothermic machine perfusion: a metabolic flux analysis of treatment in rats.	1				1
Matsuno, N. and Obara, H. and Watanabe, R. and Iwata, S. and Kono, S. and Fujiyama, M. and Hirano, T. and Kanazawa, H. and Enosawa, S.	2014	Rewarming preservation by organ perfusion system for donation after cardiac death liver grafts in pigs	1				1
Matsuno, N. and Obara, H. and Hirano, T. and Kubota, K. and Fujiyama, M. and Enosawa, S.	2013	Rewarming to subnormothermia for DCD liver graft with machine perfusion preservation in pigs		1	wrong publication type			1	wrong publication type
Tolboom, H and Milwid, JM and Izamis, ML and Uygun, K and Berthiaume, F and Yarmush, ML	2008	Sequential cold storage and normothermic perfusion of the ischemic rat liver		1	wrong study design			1	wrong study design
Pienaar BH and Lindell SL and Van Gulik T and Southard JH and Belzer FO	1990	Seventy-two-hour preservation of the canine liver by machine perfusion.	1				1
Spetzler, VN and Goldaracena, N and Echiverri, J and Kaths, JM and Louis, KS and Adeyi, OA and Yip, PM and Grant, DR and Selzner, N and Selzner, M	2016	Subnormothermic Ex Vivo Liver Perfusion Is a Safe Alternative to Cold Static Storage for Preserving Standard Criteria Grafts		1	human			1	human
Banan, B. and Lopez, R. and Khan, Z. and Hughes, C. and Michalopoulos, G. and Fontes, P.	2016	Subnormothermic machine perfusion (SNMP) leads to increased bile production and secretion of hydrophilic bile acids after liver transplantation when compared to cold storage (CS)		1	wrong publication type			1	wrong publication type
Sadowsky, D. and Zamora, R. and Banan, B. and Barclay, D. and Yin, J. and Vodovotz, Y. and Fontes, P.	2016	Subnormothermic machine perfusion (SNMP) with a hemoglobin based oxygen carrier (HBOC) solution reprograms dynamic inflammation networks when compared to cold storage (CS) in a porcine liver allograft model		1	wrong publication type			1	wrong publication type
Tolboom, H and Izamis, ML and Sharma, N and Milwid, JM and Uygun, B and Berthiaume, F and Uygun, K and Yarmush, ML	2012	Subnormothermic Machine Perfusion at Both 20 degrees C and 30 degrees C Recovers Ischemic Rat Livers for Successful Transplantation	1				1
Fujiyoshi, M. and Taketomi, A.	2014	Sub-normothermic machine perfusion preservation for graft selection and therapy in a mouse liver transplantation model		1	wrong publication type			1	wrong publication type
Fujiyoshi, M. and Fukai, M. and Taketomi, A.	2015	Sub-normothermic oxygenated machine perfusion ameliorated recipient survival after mouse liver transplantation using DCD grafts		1	wrong publication type			1	wrong publication type
Berendsen, T.A. and Izamis, M.-L. and Usta, O.B. and Rosado, A. and Uygun, K. and Yarmush, M.L.	2011	Successful subzero nonfreezing storage and transplantation of rat livers for 3 days		1	wrong publication type			1	wrong publication type
Vogel T and Brockmann JG and Pigott D and Neil DAH and Muthusamy ASR and Coussios CC and Friend PJ	2017	Successful transplantation of porcine liver grafts following 48-hour normothermic preservation.	1				1
Berendsen, TA and Bruinsma, BG and Puts, CF and Saeidi, N and Usta, OB and Uygun, BE and Izamis, ML and Toner, M and Yarmush, ML and Uygun, K	2014	Supercooling enables long-term transplantation survival following 4 days of liver preservation		1	wrong study design			1	wrong study design
Bruinsma BG and Berendsen TA and Izamis ML and Yeh H and Yarmush ML and Uygun K	2015	Supercooling preservation and transplantation of the rat liver.	1				1
Fondevila C and Hessheimer AJ and Maathuis MH and Muñoz J and Taurá P and Calatayud D and Leuvenink H and Rimola A and Ploeg RJ and García-Valdecasas JC	2011	Superior preservation of DCD livers with continuous normothermic perfusion.	1				1
Lee, CY and Jain, S and Duncan, HM and Zhang, JX and Jones, JW and Southard, JH and Clemens, MG	2003	Survival transplantation of preserved non-heartbeating donor rat livers: Preservation by hypothermic machine perfusion	1				1
Oldani G and Peloso A and Slits F and Gex Q and Delaune V and Orci LA and van de Looij Y and Colin DJ and Germain S and de Vito C and Rubbia-Brandt L and Lacotte S and Toso C	2019	The impact of short-term machine perfusion on the risk of cancer recurrence after rat liver transplantation with donors after circulatory death.	1				1
Carnevale, M.E. and Lausada, N. and Juan de Paz, L. and Stringa, P. and Machuca, M. and Rumbo, M. and Guibert, E.E. and Tiribelli, C. and Gondolesi, G.E. and Rodriguez, J.V.	2019	The Novel N,N-bis-2-Hydroxyethyl-2-Aminoethanesulfonic Acid–Gluconate–Polyethylene Glycol–Hypothermic Machine Perfusion Solution Improves Static Cold Storage and Reduces Ischemia/Reperfusion Injury in Rat Liver Transplant	1				1
Compagnon, P. and Ben Mosbah, I. and Levesque, E. and Hentati, H. and Disabato, M. and Cohen, J. and Azoulay, D.	2015	The transportable machine perfusion airdrive®, a novel approach to safely expand the donor pool for liver transplantation		1	wrong publication type			1	wrong publication type
Compagnon, P. and Hentati, H. and Disabato, M. and Lesveque, E. and Cohen, J. and Ben Mosbah, I. and Azoulay, D.	2016	The transportable oxygenated machine perfusion Airdrive®, an innovative approach to safely expand the donor pool for liver transplantation		1	wrong publication type			1	wrong publication type
Abraham N and Zhang M and Cray P and Gao Q and Samy KP and Neill R and Cywinska G and Migaly J and Kahan R and Pontula A and Halpern SE and Rush C and Penaflor J and Kesseli SJ and Krischak M and Song M and Hartwig MG and Pollara JJ and Barbas AS	2022	Two Compartment Evaluation of Liver Grafts During Acellular Room Temperature Machine Perfusion (acRTMP) in a Rat Liver Transplant Model.	1				1
Echeverri, J. and Goldaracena, N. and Kaths, M. and Linares, I. and Chun, Y.-M. and Grant, D. and Selzner, N. and Selzner, M.	2016	Use of BQ123, epoprostenol, and verapamil as vasodilators during normothermic ex vivo liver perfusion. Which one is the best option?		1	wrong publication type			1	wrong publication type
Kozaki	1997	Usefulness of a combination of machine perfusion and pentoxifylline for porcine liver transplantation from non-heart-beating donors with prolonged hypotension.	1				1
Uchiyama	2003	Usefulness of preservation by machine perfusion of liver grafts from non-heart-beating donors - A porcine model	1				1
Uchiyama, M. and Kozaki, K. and Matsuno, N. and Nagao, T.	2000	Usefulness of preservation method by machine purfusion and pentoxifylline on the liver transplantation from non-heart-beating donor		1	wrong publication type			1	wrong publication type
Schlegel A and Kron P and Graf R and Dutkowski P and Clavien PA	2014	Warm vs. cold perfusion techniques to rescue rodent liver grafts.	1				1
			57	51	108		57	51	108
wrong publication type
wrong study design
human
retracted

## Sheet: data synthesis
Nr.	First author	Publication year	Titel	Journal impact factor in the year of publication (2-year calculation)	Journal category rank in the year of publication (Q1, Q2, Q3, Q4)	Total Citations	Country	First author affiliation	Last author affilation	Affiliation of institution	Collaboration between countries	Reference (Journal)	official endorsement of ARRIVE guidelines (https://arriveguidelines.org/supporters/journals)
														Experimetal animals-species	Experimental animals-sex	Experimental animals-strain	Experimental animals-BW	Study design													The number of funding	funding source (1=Government; 2=Foundation; 3=Industry; 4=European Union funding; 5=Not clear/Not reported)
																		Allogenic or Syngenic model /autotransplant	Resection			machine perfusion								How long intervals was determined for survival analysis
																			Donor Type(DCD/DBD)	Graft Size (Full/Partial)	Graft Flush (Aorta/PV)	Type (Hypothermic, Subnormothermic, HOPE, Normothermic etc)	Perfusate content	Temperature	MP Time period	pressure	Anhepatic time	Postop Care (analgesic, Antibiotics)	Immunosuppression given? If yes what
1	T. Shigeta	2012	A Basic Consideration for Porcine Liver Preservation Using a Novel Continuous Machine Perfusion Device	1.195	3	9	Japan	Transplantation and Innovative Surgery, National Center for Child Health and Development, Tokyo, Japan	Transplantation and Innovative Surgery, National Center for Child Health and Development, Tokyo, Japan	Other	0	Transplantation Proceedings	No	pig	n.a.	crossbred LargeYorkshire, Landrace, and Dulroc	15-20 kg	Allogenic	DCD	FULL	n.a.	HMP	UW/UW-gluconate	8°C–10°C	2-3 HOUR	portal vein was 10 mm Hg;hepatic artery was 30 mm Hg	n.a.	n.a.	NO	2-3 HOUR	n.a.	5	15
2	E. Gringeri	2011	A New Liver Autotransplantation Technique Using Subnormothermic Machine Perfusion for Organ Preservation in a Porcine Model	1.218	3	25	Italy	From the Department of Surgical and Gastroenterological Sciences (E.G., M.P., F.E.D., M.S., D.B., P.B., R.L., E.L., A.C., G.Z., U.C.), Hepatobiliary and Liver Transplant Unit, and the Interdepartmental Centre of Experimental Surgery (R.L.), University of Padova, Italy.	From the Department of Surgical and Gastroenterological Sciences (E.G., M.P., F.E.D., M.S., D.B., P.B., R.L., E.L., A.C., G.Z., U.C.), Hepatobiliary and Liver Transplant Unit, and the Interdepartmental Centre of Experimental Surgery (R.L.), University of Padova, Italy.	Academic Clinical Department/University Hospital	0	Transplantation Proceedings	Yes	pig	n.a.	Large White Landrace	30–35 kg	AUTO	DBD	FULL	PV+AO	HMP	Krebs solution	4°C	2 HOUR	n.a.	n.a.	n.a.	n.a.	3 HOUR	n.a.	5	28
3	Tim A Berendsen	2012	A simplified subnormothermic machine perfusion system restores ischemically damaged liver grafts in a rat model of orthotopic liver transplantation	0.444	4	101	USA	Center for Engineering in Medicine/Surgical Services, Massachusetts General Hospital, Harvard Medical School, and Shriners Burns Hospital, 51 Blossom Street, Boston, MA02114, USA	Center for Engineering in Medicine/Surgical Services, Massachusetts General Hospital, Harvard Medical School, and Shriners Burns Hospital, 51 Blossom Street, Boston, MA02114, USA 2Department of Biomedical Engineering, Rutgers University, 599 Taylor Road, Piscataway, NJ08854, USA	Academic Clinical Department/University Hospital	0	Transplant Research and Risk Management	No	rat	Male	Lewis	250 to 300 g	Syngenic model	DBD+DCD	FULL	n.a.	SNMP	Williams Medium E	21.0°C	3 HOUR	50 mM H2O	13-17 minutes	n.a.	n.a.	30 DAYS	4	1,2	43
4	Pierre Alix	2020	Adding the oxygen carrier M101 to a cold-storage solution could be an alternative to HOPE for liver graft preservation	4.309	n.a.	28	France	Service de Chirurgie Hépatobiliaire et Digestive, CHU Rennes, Université de Rennes, Rennes, France	Department of Hepatobiliary and Digestive Surgery, CHU Pontchaillou, Université de Rennes1, Rennes 35033, France.	Academic Clinical Department/University Hospital	0	JHEP Reports	No	pig	Female	Large White/Landrace × Piétrain	35–40 kg	Allogenic	DBD	FULL	PV	HOPE	UW	4°C	6 HOUR	3 mmHg and 5 mmHg	34 ± 4 minutes	morphine	NO	7 DAY	3	2	49
5	Philippe Compagnon	2017	An Oxygenated and Transportable Machine Perfusion System Fully Rescues Liver Grafts Exposed to Lethal Ischemic Damage in a Pig Model of DCD Liver Transplantation	3.486	1	43	France	Service de Chirurgie Digestive, Hépato-Bilio-Pancréatique et Transplantation Hépatique, Hôpital Henri Mondor, Assistance Publique-Hôpitaux de Paris, Université Paris-Est, Créteil, France. 2 Institut Mondor Recherche Biomédicale (IMRB), Université Paris-Est, Créteil, France.	Service de Chirurgie Digestive, Hépato-Bilio-Pancréatique et Transplantation Hépatique, Hôpital Henri Mondor, Assistance Publique-Hôpitaux de Paris, Université Paris-Est, Créteil, France. 2 Institut Mondor Recherche Biomédicale (IMRB), Université Paris-Est, Créteil, France.	Academic Clinical Department/University Hospital	0	Transplantation	No	pig	Female	large white	25-30 kg	Allogenic	DCD	FULL	n.a.	HMP	UW	2-6°C	4 HOUR	n.a.	32minutes	Buprenorphine	NO	5 DAY	1	3	42
6	Nicolas Goldaracena	2016	Anti-inflammatory Signaling During Ex Vivo Liver Perfusion Improves the Preservation of Pig Liver Grafts Before Transplantation	2.58	1	63	Canada	Departments of 1Surgery, Toronto General Hospital, University of Toronto, Toronto, Ontario, Canada	Departments of 1Surgery, Toronto General Hospital, University of Toronto, Toronto, Ontario, Canada	Academic Clinical Department/University Hospital	Canada, Spain	Liver Transplantation	No	pig	Male	Yorkshire	30-35 kg	Allogenic	DBD	FULL	PV+AO	SNMP/NMP	Steen solution and washed pig erythrocytes	33/37°C	4 HOUR	A:60 mm Hg;V: 2 and 4 mm Hg	n.a.	n.a.	n.a.	3 DAY	n.a.	5	35
7	H. Iwamoto	2000	Beneficial Effect of Machine Perfusion Preservation on Liver Transplantation From Non–Heart-Beating Donors	0.726	3	37	Japan	From the Fifth Department of Surgery, Hachioji Medical Center, Tokyo Medical University, Tokyo, Japan.	From the Fifth Department of Surgery, Hachioji Medical Center, Tokyo Medical University, Tokyo, Japan.	Academic Clinical Department/University Hospital	0	Transplantation Proceedings	Yes	pig	n.a.	n.a.	22 to 28 kg	Allogenic	DCD	FULL	n.a.	HMP	UW gluconate solution (UW-G)	8°C	2 HOUR	n.a.	n.a.	n.a.	n.a.	2 DAY	n.a.	5	19
8	L. Wu, et al.	2022	Bone marrow mesenchymal stem cells modified with heme oxygenase-1 alleviate rejection of donation after circulatory death liver transplantation by inhibiting dendritic cell maturation in rats	n.a.	1	5	China	School of Medicine, Nankai University, Tianjin, PR China	Tianjin Key Laboratory of Organ Transplantation, Tianjin, PR China	Other	0	International Immunopharmacol	No	rat	Male	Brown Norway, Lewis	40-80g, 200-220g	Allogenic	DCD	FULL	PV	HMP	UW	4°C	4 HOUR	1.0–1.4 kPa	n.a.	n.a.	Tacrolismus	14 DAY	5	1	45
9	M. Uchiyama	2001	Comparison Between Nonpulsatile and Pulsatile Machine Perfusion Preservation in Liver Transplantation From Non-Heart-Beating Donors	0.613	3	27	Japan	the Department of Fifth Surgery, Pathology, Hachioji Medical Center of Tokyo Medical University, and the Department of Clinical Pharmacology, Tokyo University of Pharmacology and Life Science, Tokyo, Japan	the Department of Fifth Surgery, Pathology, HachiojiDepartment of Fifth Surgery, Pathology, Hachioji Medical Center of Tokyo Medical University, Tokyo, Japan	Academic Clinical Department/University Hospital	0	Transplantation Proceedings	Yes	pig	n.a.	n.a.	25 kg	Allogenic	DCD	FULL	n.a.	HMP	Belzer’s gluconate solution	8°C	2 HOUR	hepatic artery at 60 mmHg/30 mmhg	n.a.	n.a.	NO	3 DAY	n.a.	5	48
10	Juan Echeverri	2018	Comparison of BQ123, Epoprostenol, and Verapamil as Vasodilators During Normothermic Ex Vivo Liver Machine Perfusion	4.347	1	32	Spain	1 Multi Organ Transplant Program, Toronto General Hospital, Toronto, ON, Canada. 2 Programa de Doctorat en Cirurgia i Ciències Morfològiques de la Universitat Autònoma de Barcelona, Barcelona, Spain.	1 Multi Organ Transplant Program, Toronto General Hospital, Toronto, ON, Canada.	Academic Clinical Department/University Hospital	Canada, Spain	Transplantation	No	pig	Male	Yorkshire	30-35 kg	Allogenic	DBD	FULL	PV+AO	NMP	Steen Solution mixed with washed pig erythrocytes	37°C	3 HOR	HA60mmHg/PV2 to 4 mmHg	n.a.	metronidazole; Cephalosporine;pantoprazole	methylprednisolone	3 DAY	n.a.	5	44
11	Syuhei Yoshimoto	2019	Continuous Resuscitation for Porcine Liver Transplantation From Donor After Cardiac Death	0.813	3	6	Japan	SCREEN Holdings Co., Ltd, Kyoto, Japan	SCREEN Holdings Co., Ltd, Kyoto, Japan; and Department of Organ Fabrication, Keio University School of Medicine, Tokyo, Japan	Other	0	Transplantation Proceedings	Yes	pig	Female	clross-bred with Landrace, Large White, and Duroc pigs	25-35 kg and 35-45 kg	Allogenic	DCD	FULL	PV+HA	SNMP	n.a.	n.a.	n.a.	n.a.	n.a.	n.a.	NO	3 DAY	n.a.	5	51
12	Eliano Bonaccorsi-Riani	2022	Delivering siRNA Compounds During HOPE to Modulate Organ Function: A Proof-of-concept Study in a Rat Liver Transplant Model	4.546	1	6	USA	Abdominal Transplant Unit, Cliniques Universitaires Saint-Luc, Université catholique de Louvain	Division of Organ Transplantation, Department of Surgery, University of Massachusetts Memorial Hospital, University of Massachusetts, Worcester, MA.	Academic Clinical Department/University Hospital	Belgium, USA, Italy, Japan, The Netherlands	Transplantation	No	rat	Male	Lewis	200-250	Allogenic	DBD	FULL	n.a.	HOPE	Belzer cold storage preservation solution	n.a.	1 HOUR	n.a.	n.a.	n.a.	n.a.	3 DAY	n.a.	5	41
13	Bote G. Bruinsma	2014	Determination and Extension of the Limits to Static Cold Storage with Subnormothermic Machine Perfusion	1.111	3	53	USA	1Center for Engineering in Medicine, Department of Surgery, Massachusetts General Hospital, Harvard Medical School, 51 Blossom Street, Boston, MA 02114, USA	1Center for Engineering in Medicine, Department of Surgery, Massachusetts General Hospital, Harvard Medical School, 51 Blossom Street, Boston, MA 02114, USA	Academic Clinical Department/University Hospital	0	International Journal of Artificial Organs	No	rat	both	Lewis	180–250g	Syngenic model	DBD	FULL	PV	SNMP	Williams medium E	n.a.	3 HOUR	n.a.	13–17 minutes	n.a.	n.a.	28 DAY	4	1,2	41
14	Yang Yu	2019	Effect of the Selective NLRP3 Inflammasome Inhibitor mcc950 on Transplantation Outcome in a Pig Liver Transplantation Model With Organs From Donors After Circulatory Death Preserved by Hypothermic Machine Perfusion	3.919	1	31	China	Department of Hepatobiliary and transplantation Surgery, the First Affliated Hospital of China Medical University, Shenyang, The People's Republic of China	Department of Hepatobiliary and transplantation Surgery, the First Affliated Hospital of China Medical University, Shenyang, The People's Republic of China	Academic Clinical Department/University Hospital	0	Transplantation	No	pig	both	Bama	30-40 kg	Syngenic model	DCD	FULL	PV+AO	HMP	LPS-1 solution	4-6°C	2 HOUR	n.a.	32 ± 3.1 minutes	n.a.	n.a.	3 DAY	2	1	42
15	Yijie Zhang	2021	Effects of SP600125 and hypothermic machine perfusion on livers donated after cardiac death in a pig allograft transplantation model	4.514	2	1	China	Department of Organ Transplantation and Hepatobiliary, The First Affiliated Hospital of China Medical University,	Department of Organ Transplantation and Hepatobiliary, The First Affiliated Hospital of China Medical University,	Academic Clinical Department/University Hospital	0	European Journal of Medical Research	Yes	pig	both	Bama	30-40 kg	Syngenic model	DCD	FULL	AO+mesenteric vein	HMP	LPS-1	4	2 HOUR	n.a.	n.a.	n.a.	NO	5 DAY	n.a.	5	42
16	De-Fang Zhao	2017	Effects of Static Cold Storage and Hypothermic Machine Perfusion on Oxidative Stress Factors, Adhesion Molecules, and Zinc Finger Transcription Factor Proteins Before and After Liver Transplantation	1.132	3	10	China	Department of Hepatobiliary Surgery, The First Affiliated Hospital of Inner Mongolia Medical University, Hohhot, Inner Mongolia, P.R. China	Department of Hepatobiliary Surgery, The First Affiliated Hospital of Inner Mongolia Medical University, Hohhot, Inner Mongolia, P.R. China	Academic Clinical Department/University Hospital	0	Annals of Transplantation	No	dog	Male	n.a.	9–12 kg	n.a.	DBD	FULL	PV+AO	HMP	n.a.	n.a.	1 HOUR	n.a.	n.a.	n.a.	n.a.	3 DAY	1	2	38
17	T. Shigeta	2012	Functional Recovery of Donation After Cardiac Death Liver Graft by Continuous Machine Perfusion Preservation in Pigs	1.195	3	25	Japan	National Center for Child Health and Development, Tokyo, Japan	National Center for Child Health and Development, Tokyo, Japan	Other	0	Transplantation Proceedings	Yes	pig	n.a.	n.a.	20 kg	Syngenic model	DCD	FULL	n.a.	HMP	UW-gluconate	4°C–6°C	3 HOUR	portal vein was 10 mm Hg;hepatic artery was 30 mm Hg	n.a.	n.a.	NO	2 HOUR	n.a.	5	20
18	Jun-Jun Jia	2018	Graft protection of the liver by hypothermic machine perfusion involves recovery of graft regeneration in rats	1.287	2	6	China	Department of Hepatobiliary and Pancreatic Surgery, First Affiliated Hospital, School of Medicine, Zhejiang University, Hangzhou, China	Division of Hepatobiliary and Pancreatic Surgery, Department of Surgery, First Affiliated Hospital, Zhejiang University School of Medicine, china	Academic Clinical Department/University Hospital	0	Journal of International Medical Research	No	rat	Male	Sprague Dawley	250–300 g	Allogenic	DBD	Partial/ half size	AO	HMP	HTK	4°C	3 HOUR	4.61 mmHg	n.a.	n.a.	n.a.	7 DAY	6	1,2	38
19	Huan Cao	2021	HO-1/BMMSC perfusion using a normothermic machine perfusion system reduces the acute rejection of DCD liver transplantation by regulating NKT cell co-inhibitory receptors in rats	5.116	1	13	China	Tianjin First Central Hospital Clinic Institute, Tianjin Medical University	Department of Organ Transplantation, Tianjin First Central Hospital,	Academic Clinical Department/University Hospital	0	Stem Cell Research & Therapy	Yes	rat	Male	Brown Norway, Lewis	200-240	allogenic	DCD	FULL	n.a.	NMP	f 20% fetal bovine serum (FBS, Biowest, Nuaillé, France) containing, 60 mL Dulbecco’s modified Eagle’s medium (DMEM)/ F12 (Gibco, Thermo Scientific, Waltham, MA, USA), 20 mL rat blood, 100 U/mL penicillin (Gibco), 100 μg/mL streptomycin (Gibco), and 5 U/mL heparin (Gibco)	36-38	4 HOuR	n.a.	19+/-1 minutes	n.a.	Tacrolismus	60 DAYS	4	1	27
20	K. Vekemans	2009	Hypothermic Liver Machine Perfusion With EKPS-1 Solution vs Aqix RS-I Solution: In Vivo Feasibility Study in a Pig Transplantation Model	1.235	3	19	Belgium	Abdominal Transplant Surgery Section, Department of Surgery, Catholic University of Leuven, Leuven, Belgium.	Abdominal Transplant Surgery Section, Department of Surgery, Catholic University of Leuven, Leuven, Belgium.	Academic Clinical Department/University Hospital	0	Transplantation Proceedings	Yes	pig	n.a.	n.a.	n.a.	n.a.	DBD	FULL	PV+HA	HMP	EKPS-1/Aqix RS-I	5°C-8°C	4 HOUR	PV:3–5 mm Hg;HA:20 mm Hg	n.a.	n.a.	n.a.	3 DAY	3	2,3	48
21	J.V. Guarrera	2005	Hypothermic Machine Perfusion of Liver Grafts for Transplantation: Technical Development in Human Discard and Miniature Swine Models	1.03	3	133	USA	From the Department of Surgery, New York Presbyterian Hospital, New York, New York, USA.	From the Department of Surgery, New York Presbyterian Hospital, New York, New York, USA.	Academic Research Department/University	0	Transplantation Proceedings	Yes	pig	n.a.	n.a.	24 to 32 kg	n.a.	DBD	FULL	AO	HMP	Vasosol solution	n.a.	12 HOUR	n.a.	n.a.	amoxicillin	Tacrolismus	5 DAY	1	3	41
22	D. Monbaliu	2011	Hypothermic Machine Perfusion of the Liver: Is It More Complex than for the Kidney?	1.218	3	30	Belgium	the Abdominal Transplant Surgery, University Hospitals Leuven,Belgium.	the Abdominal Transplant Surgery, University Hospitals Leuven,Belgium.	Academic Clinical Department/University Hospital	0	Transplantation Proceedings	Yes	pig	n.a.	Landrace	25–30 kg	Allogenic	DBD	FULL	PV+HA	HMP	UW	4-6°C	4 HOUR	30 mm Hg and 7 mm Hg for arterial and portal perfusions, respectively	n.a.	n.a.	n.a.	3 DAY	3	1,2	50
23	Constantino Fondevila	2012	Hypothermic Oxygenated Machine Perfusion in Porcine Donation After Circulatory Determination of Death Liver Transplant	4.401	1		Spain	Liver Transplant Unit, Institut de Malaties Digestives, Hospital Clinic, CIBERehd, IDIBAPS, University of Barcelona, Barcelona, Spain; Liver Transplant Unit, Department of Surgery, Hospital Clı ´nic, University of Barcelona, C/ Villarroel 170, 08036 Barcelona, Spain	Liver Transplant Unit, Department of Surgery, Hospital Clı ´nic, University of Barcelona, C/ Villarroel 170, 08036 Barcelona, Spain	Academic Clinical Department/University Hospital	Spain, The Netherlands	Transplantation	No	pig	Male	n.a.	30–35 Kg	Allogenic	DCD	FULL	PV+AO	HMP	UW	4°C	4 HOUR	portal 4mm Hg;arterial 30/20 mmHg	<20 minutes	Cephalosporine;Buprenorphine	Tacrolismus	5 DAY	4	2,3	40
24	Andrea Schlegel	2014	Hypothermic Oxygenated Perfusion (HOPE) Downregulates the Immune Response in a Rat Model of Liver Transplantation	6.665	1	122	Swiss	Laboratory of the Swiss HPB and Transplant Center, Department of Surgery, University Hospital Zurich, Switzerland	Laboratory of the Swiss HPB and Transplant Center, Department of Surgery, University Hospital Zurich, Switzerland	Academic Clinical Department/University Hospital	Swiss, France	Annals of Surgery	No	rat	Male	Brown Norway, Lewis	250–320 g	Allogenic	DBD	FULL	PV	HOPE/HNPE	UW	4°C	1 HOUR	≤3mmHg	n.a.	n.a.	Tacrolismus	28 DAY	1	1	20
25	Philipp Kron	2017	Hypothermic oxygenated perfusion (HOPE) for fatty liver grafts in rats and humans	9.264	1	152	Swiss	Department of Surgery & Transplantation, University Hospital Zurich, Switzerland	Department of Surgery and Transplantation,University Hospital Zurich, Swiss HPB and Transplant Center, Raemistrasse 100,CH-8091 Zurich, Switzerland.	Academic Clinical Department/University Hospital	0	Journal of Hepatology	Yes	rat	Male	Brown Norway	250–320 g	Syngenic model	DBD	FULL	PV	HOPE/HNPE	modified starch free UW-solution	4°C	1 HOUR	≤3 mmHg	n.a.	n.a.	n.a.	7 DAY	5	1,2	36
26	Andrea Schlegel	2013	Hypothermic oxygenated perfusion (HOPE) protects from biliary injury in a rodent model of DCD liver transplantation	7.357	1	198	Swiss	Department of Surgery, Laboratory of the Swiss HPB and Liver Transplantation Center, University Hospital Zurich	Department of Surgery, Laboratory of the Swiss HPB and Liver Transplantation Center, University Hospital Zurich	Academic Clinical Department/University Hospital	0	Journal of Hepatology	Yes	rat	Male	Brown Norway	250-300 g	Allogenic	DCD	FULL	PV	HOPE	UW	4°C	1 HOUR	≤3mmHg	n.a.	n.a.	n.a.	28 DAY	1	1	41
27	Andrea Schlegel	2020	Hypothermic oxygenated perfusion protects from mitochondrial injury before liver transplantation	5.573	1	93	Swiss	a Department of Surgery and Transplantation, University Hospital Zurich, Switzerland b Liver Unit, Queen Elizabeth Hospital Birmingham, University Hospitals Birmingham National Health Service Foundation Trust, Birmingham, UK c NIHR Birmingham Biomedical Research Centre, University Hospitals Birmingham NHS Foundation Trust and University of Birmingham, UK d	Department of Surgery and Transplantation, University Hospital Zurich, Switzerland	Academic Clinical Department/University Hospital	Swiss, UK, USA, Germany	EBioMedicine	Yes	rat	Male	Brown Norway	250-320 g	Syngenic model	DCD	FULL	PV	HOPE/NMP	UW gluconate solution (Belzer MPS)	10°C/37°C	1 HOUR	HOPE3 mmHg;HMP12 mm Hg	n.a.	n.a.	n.a.	1 DAY	5	1,2	42
28	F. Lin, et al.	2021	Hypothermic oxygenated perfusion with defatting cocktail further improves steatotic liver grafts in a transplantation rat model	2.072	3	6	China	Hubei Key Laboratory of Medical Technology on Transplantation, Transplant Center of Wuhan University, Institute of Hepatobiliary Diseases of Wuhan University, Zhongnan Hospital of Wuhan University, Wuhan, PR China.	Research Center of National Health Ministry on Transplantation Medicine Engineering and Technology, The 3rd Xiangya Hospital of Central South University, Changsha, PR China.	Academic Clinical Department/University Hospital	0	Artificial Organs	No	rat	Male	Sprague Dawley	160-200 g	Allogenic	DBD	FULL	PV	HOPE	HTK	4°C	1 HOUR	3 mmHg	20 ± 2 minutes	Buprenorphine	n.a.	7 DAY	2	1,2	44
29	Ivan Linares-Cervantes	2019	Impact of Different Clinical Perfusates During Normothermic Ex Situ Liver Perfusion on Pig Liver Transplant Outcomes in a DCD Model	1.41	2	11	Canada	Multi Organ Transplant Program, Toronto General Hospital, Toronto, Ontario, Canada 2Institute of Medical Science, University of Toronto, Toronto, Ontario, Canada 3National Council for Science and Technology, Mexico City, Mexico	Multi Organ Transplant Program, Toronto General Hospital, Toronto, Ontario, Canada	Academic Clinical Department/University Hospital	Canada, Mexico	Transplantation Direct	No	pig	n.a.	Yorkshire	30-34 kg	Allogenic	DCD	FULL	PV+AO	NMP	Steen/Gelofusine/whole blood	37°C	4 HOUR	HA:60 mm Hg;PV: 3 mm Hg	n.a.	Buprenorphine	methylprednisolonen ;cephalosporin	3 DAY	3	1	38
30	Shigeta T, et al.	2013	Impact of rewarming preservation by continuous machine perfusion: improved post-transplant recovery in pigs	1.152	2	48	Japan	National Center for Child Health and Development, Transplantation Center, Division for Advanced Medical Sciences, Tokyo, Japan.	National Center for Child Health and Development, Transplantation Center, Division for Advanced Medical Sciences, Tokyo, Japan.	Other	0	Transplantation Proceedings	Yes	pig	Female	cross-bred Large-Yorkshire, Landrace, and Duroc	20 kg	Allogenic	DCD	FULL	PV+HA	HMP;SNMP; Rewarming	UW	25°C	2 HOUR	portal vein was 4 mmHg;hepatic artery was 28 mmHg	n.a.	n.a.	n.a.	5 HOUR	1	1	32
31	Degong Jia1	2021	Ischemic postconditioning improves the outcome of organs from donors after cardiac death in a pig liver transplantation model and provides synergistic protection with hypothermic machine perfusion	3.253	2	1	China	Department of General Surgery, The First Affiliated Hospital of Xinxiang Medical University	Department of Organ Transplantation, The First Affiliated Hospital of China Medical University,	Academic Clinical Department/University Hospital	0	Clinical Transplantation	No	pig	both	Bama	30-40 kg	Syngenic model	DCD	FULL	PV+HA	HMP	LPS-1	5	2 HOUR	n.a.	n.a.	n.a.	n.a.	5 DAY	1	2	44
32	P. Fontes	2015	Liver Preservation With Machine Perfusion and a Newly Developed Cell-Free Oxygen Carrier Solution Under Subnormothermic Conditions	4.318	1	150	USA	1Department of Surgery, University of Pittsburgh Medical Center, Pittsburgh, PA 2Department of Surgery, Thomas E. Starzl Transplantation Institute, Pittsburgh, PA 3McGowan Institute of Regenerative Medicine, University of Pittsburgh, Pittsburgh, PA 4Department of Surgery, University of Pittsburgh, Pittsburgh, PA	1Department of Surgery, University of Pittsburgh Medical Center, Pittsburgh, PA 2Department of Surgery, Thomas E. Starzl Transplantation Institute, Pittsburgh, PA 3McGowan Institute of Regenerative Medicine, University of Pittsburgh, Pittsburgh, PA 4Department of Surgery, University of Pittsburgh, Pittsburgh, PA	Academic Clinical Department/University Hospital	0	American Journal of Transplantation	No	pig	n.a.	Landrace	n.a.	Allogenic	DBD	FULL	PV+HA	SNMP	cell-free HBOC solution	21°C	7 h and 28 min	PV :3.5 0.5 mmHg, HA : 18 2 mmHg	n.a.	n.a.	Tacrolismus	5 DAY	2	1	35
33	M. Uchiyama	1998	Liver Transplantation From Non–Heart-Beating Donors: Effect of Machine Perfusion Preservation and Pentoxifylline	n.a.	n.a.	26	Japan	From the Departments of Surgery Anesthesiology, and Pathology, Hachioji Medical Center, Tokyo Medical College, Tokyo, Japan	From the Departments of Surgery Anesthesiology, and Pathology, Hachioji Medical Center, Tokyo Medical College, Tokyo, Japan	Academic Clinical Department/University Hospital	0	Transplantation Proceedings	Yes	pig	n.a.	n.a.	20-28 kg	Allogenic	DCD	FULL	n.a.	HMP	Belzer’s gluconate solution	8°C	2 HOUR	PV:8 mmHg;HA:60 mmHg	n.a.	n.a.	NO	2 DAY	n.a.	5	33
34	David Sadowsky	2016	Machine Perfusion of Porcine Livers with Oxygen-Carrying Solution Results in Reprogramming of Dynamic Inflammation Networks	4.343	1	11	USA	Department of Surgery, University of Pittsburgh, Pittsburgh, PA, USA	1Department of Surgery, University of Pittsburgh, Pittsburgh, PA, USA, 2 McGowan Institute for Regenerative Medicine, University of Pittsburgh, Pittsburgh, PA, USA	Academic Clinical Department/University Hospital	0	Frontiers in Pharmacology	No	pig	n.a.	Landrace	60 kg	Allogenic	DBD	FULL	PV+HA	SNMP	cell-free HBOC solution	21◦C	9 HOUR	PV D 3.5 ± 0.5 mmHg, HA D 18 ± 2 mmHg	n.a.	n.a.	Tacrolismus	5 DAY	2	1,2	36
35	N. Matsuno	2002	Machine Perfusion Preservation for Liver Transplantation From NonHeart-Beating Donors With Agonal Stage	0.597	3	13	Japan	5th Department of Surgery, Tokyo Medical University, Tokyo, Japan.	5th Department of Surgery, Tokyo Medical University, Tokyo, Japan.	Academic Clinical Department/University Hospital	0	Transplantation Proceedings	Yes	pig	n.a.	n.a.	20-28 kg	AUTO	DCD	FULL	n.a.	HMP	Belzer’s gluconate solution	n.a.	2 HOUR	n.a.	n.a.	n.a.	NO	3 DAY	n.a.	5	40
36	Yagi S, et al.	2021	Micro- and macro-borderless surgery using a newly developed high-resolution (4K) three-dimensional video system	3.582	1	2	Japan	Department of Hepato-Biliary-Pancreatic Surgery and Transplantation, Kanazawa University, Kanazawa City, Ishikawa, Japan.	Department of Organ Fabrication, Keio University School of Medicine, Tokyo, Japan.	Academic Clinical Department/University Hospital	0	PLoS One	Yes	pig	Female	n.a.	25 kg	Allogenic	DCD	FULL	PV+HA	n.a.	n.a.	n.a.	n.a.	n.a.	n.a.	n.a.	n.a.	n.a.	1	1	31
37	Philipp Dutkowski	2006	Novel Short-term Hypothermic Oxygenated Perfusion (HOPE) System Prevents Injury in Rat Liver Graft From Non-Heart Beating Donor	8.428	1	196	Swiss	Swiss Hepato-Pancreato-Biliary (HPB) Center, Laboratory for HPB and Transplantation Surgery, and Department of Visceral and Transplantation Surgery, University Hospital Zurich, Zurich, Switzerland.	Swiss Hepato-Pancreato-Biliary (HPB) Center, Laboratory for HPB and Transplantation Surgery, and Department of Visceral and Transplantation Surgery, University Hospital Zurich, Zurich, Switzerland.	Academic Clinical Department/University Hospital	0	Annals of Surgery	No	rat	Male	Brown Norway	180–200 g	Syngenic model	DCD	FULL	PV	HOPE	modified starch omitted UW solution	4°C	1 HOUR	3 mm Hg	15 minutes	n.a.	NO	n.a.	2	1,2	40
38	Olivier de Rougemont	2009	One Hour Hypothermic Oxygenated Perfusion (HOPE) Protects Nonviable Liver Allografts Donated After Cardiac Death	5.656	1	201	Swiss	From the *Department of Surgery, Swiss Hepato-Pancreatico-Biliary (HPB) and Transplantation Center, University Hospital Zurich, Switzerland; and †Institute of Pathology, University Hospital Zurich, Zurich, Switzerland.	From the *Department of Surgery, Swiss Hepato-Pancreatico-Biliary (HPB) and Transplantation Center, University Hospital Zurich, Switzerland; and †Institute of Pathology, University Hospital Zurich, Zurich, Switzerland.	Academic Clinical Department/University Hospital	0	Annals of Surgery	No	pig	n.a.	landrace	65–70 kg study I and 30–35 kg study II	Allogenic	DCD	FULL	PV	HOPE	modified starch free UW solution	4°C	1 HOUR	8 mbar	n.a.	n.a.	n.a.	7 DAY	1	1	40
39	He N, et al.	2018	Partial Inhibition of HO-1 Attenuates HMP-Induced Hepatic Regeneration against Liver Injury in Rats	4.623	1	8	China	Department of Hepatobiliary and Pancreatic Surgery, First Affiliated Hospital, School of Medicine, Zhejiang University, Hangzhou 310003, China.	Department of Hepatobiliary and Pancreatic Surgery, First Affiliated Hospital, School of Medicine, Zhejiang University, Hangzhou 310003, China.	Academic Clinical Department/University Hospital	0	Oxidative Medicine and Cellular Longevity	No	rat	Male	Sprague Dawley	250-300 g	Allogenic	DBD	FULL	PV	HMP	HTK	4°C	3 HOUR	n.a.	n.a.	n.a.	n.a.	7 DAY	6	1,2	34
40	Ivan Linares‐Cervantes	2019	Predictor parameters of liver viability during porcine normothermic ex situ liver perfusion in a model of liver transplantation with marginal grafts	4.857	1	28	Canada	1Multi Organ Transplant Program, Toronto General Hospital, Toronto, Ontario, Canada 2Institute of Medical Science, University of Toronto, Toronto, Ontario, Canada 3National Council for Science and Technology, Mexico City, Mexico	Multi Organ Transplant Program, Toronto General Hospital, Toronto, Ontario, Canada	Academic Clinical Department/University Hospital	Canada, Spain, Mexico, UK, Austria, Poland	American Journal of Transplantation	No	pig	n.a.	Yorkshire	29‐35 kg	Allogenic	DBD+DCD	FULL	PV+AO	NMP	Steen Solution	37°C	4 HOUR	HA:40‐60 mm Hg;PV: 2‐4 mm Hg	n.a.	n.a.	methylprednisolonen ;cephalosporin	3 DAY	4	1	30
41	Yoshimoto S, et al.	2023	Preliminary Observations of An Ex Vivo Normothermic Whole Blood Machine Perfusion in An Experimental Liver Transplant Porcine Model	n.a.	3	n.a.	Japan	Department of Innovative surgical technology, Nagasaki University Graduate School of Biomedical Sciences, Nagasaki, Japan; R&D Department 3, SCREEN Holdings, Co, Ltd, Kyoto, Japan. Electronic address: yoshimoto@screen.co.jp	Department of Surgery, Nagasaki University Graduate School of Biomedical Sciences, Nagasaki, Japan.	Academic Clinical Department/University Hospital	0	Transplantation Proceedings	Yes	pig	Female	Landrace, Large White	40-45 kg	Allogenic	DCD	FULL	PV+HA	HMP	HTK	n.a.	3 HOUR	n.a.	n.a.	n.a.	NO	3 DAY	1	3	42
42	Herman Tolboom	2009	Recovery of Warm Ischemic Rat Liver Grafts by Normothermic Extracorporeal Perfusion	3.876	1	118	USA	Center for Engineering in Medicine/Surgical Services, Massachusetts General Hospital, Harvard Medical School, and the Shriners Hospitals for Children, Boston, MA	Center for Engineering in Medicine/Surgical Services, Massachusetts General Hospital, Harvard Medical School, and the Shriners Hospitals for Children, Boston, MA	Academic Clinical Department/University Hospital	0	Transplantation	No	rat	Male	Lewis	250–300 g	Syngenic model	DBD+DCD	FULL	PV	NMP	Williams Medium E (Sigma Chemical), autologous erythrocytes (16%– 18% hct) and plasma (26% vol/vol)	37.5°C	5 HOUR	n.a.	13-15 minutes	n.a.	n.a.	28 DAY	7	1,2	48
43	Maria-Louisa Izamis	2013	Resuscitation of Ischemic Donor Livers with Normothermic Machine Perfusion: A Metabolic Flux Analysis of Treatment in Rats	4.034	1	44	USA	Center for Engineering in Medicine, Massachusetts General Hospital, Harvard Medical School, and the Shriners Hospitals for Children, Boston, Massachusetts, United States of America	Center for Engineering in Medicine, Massachusetts General Hospital, Harvard Medical School, and the Shriners Hospitals for Children, Boston, Massachusetts, United States of America	Academic Clinical Department/University Hospital	USA; Swiss	PLoS One	Yes	rat	Male	Lewis	200–300 g	Syngenic model	DCD	FULL	PV	NMP	phenol red-free Williams Medium E	37.5°C	6 HOUR	portal pressure between 10–12 cmH2O	n.a.	n.a.	n.a.	30 DAYS	5	1,2	25
44	N. Matsuno	2014	Rewarming Preservation by Organ Perfusion System for Donation After Cardiac Death Liver Grafts in Pigs	1.191	3	42	Japan	Department of Innovative and Transplant Surgery, National Center for Child Health and Development, 2-10-1 Okura, Setagaya, Tokyo 157-8535, Japan	Department of Innovative and Transplant Surgery, National Center for Child Health and Development, 2-10-1 Okura, Setagaya, Tokyo 157-8535, Japan	Other	0	Transplantation Proceedings	Yes	pig	Female	cross-bred Large-Yorkshire, Landrace, and Dulroc	20 kg	AUTO	DCD	FULL	n.a.	HMP/Rewarming MP	University of Wisconsin gluconate solution containing low molecular dextran	HMP 8°C; Rewarming MP: from4-25°C	2 HOUR	n.a.	n.a.	n.a.	n.a.	5 HOUR	1	1	29
45	B. H. Pienaar	1990	seventy-two hour preservation of canine liver by machine perfusion	n.a.	1	172	USA	Department of Surgery, university of wisconsin, Madison,Wisconsin	Department of Surgery, university of wisconsin, Madison,Wisconsin	Academic Clinical Department/University Hospital	0	Transplantation	No	dog	both	Mongrel	n.a.	Allogenic	DBD	FULL	PV	HMP	Belzer solution	5°C	72 hour	16-18 mmHg	n.a.	metronidazole; Cephalosporine;cotrimoxazole	n.a.	7-10 day	n.a.	5	54
46	Herman Tolboom	2013	Subnormothermic Machine Perfusion at Both 20°C and 30°C Recovers Ischemic Rat Livers for Successful Transplantation	2.174	1	131	USA	Center for Engineering in Medicine/Surgical Services, Massachusetts General Hospital, Harvard Medical School, and Shriners Burns Hospital, Boston, Massachusetts	Center for Engineering in Medicine/Surgical Services, Massachusetts General Hospital, Harvard Medical School, and Shriners Burns Hospital, Boston, Massachusetts	Academic Clinical Department/University Hospital	0	Journal of Surgical Research	Yes	rat	Male	Lewis	250–300 g	Syngenic model	DCD	FULL	PV	SNMP/NMP	Williams Medium E (Sigma Chemical), autologous erythrocytes (16%– 18% hct) and plasma (25% vol/vol)	20/30/37°C	5 HOUR	n.a.	13-15 minutes	n.a.	n.a.	28 DAY	3	1,2	42
47	Thomas Vogel	2017	Successful transplantation of porcine liver grafts following 48-hour normothermic preservation	2.992	1	46	England	Nuffield Department of Surgical Sciences, University of Oxford, Oxford, United Kingdom,	Nuffield Department of Surgical Sciences, University of Oxford, Oxford, United Kingdom,	Academic Research Department/University	UK, Italy	PLoS One	Yes	pig	n.a.	Landrace	30–40 kg	Allogenic	DBD	FULL	PV+AO	NMP	pig blood and anticoagulated with heparin	n.a.	48 HOUR	normal physiological pressures	n.a.	opioid (morphine) ;Carprofen	cyclosporine	5 DAY	n.a.	5	38
48	Bote G. Bruinsma	2015	Supercooling Preservation Of The Rat Liver For Transplantation	10.644	1	62	USA	1Center for Engineering in Medicine, Dept. of Surgery, Massachusetts General Hospital, Harvard Medical School. 51 Blossom Street, Boston, MA, 02114 2Department of Surgery (Surgical Laboratory), Academic Medical Center, University of Amsterdam, Amsterdam, the Netherlands	1Center for Engineering in Medicine, Dept. of Surgery, Massachusetts General Hospital, Harvard Medical School. 51 Blossom Street, Boston, MA, 02114	Academic Clinical Department/University Hospital	USA, The Netherlands	Nature Protocols	Yes	rat	Male	Lewis	250–300g	Syngenic model	DBD	FULL	PV	SNMP	3-OMG loading solution	21°C	4 HOUR	n.a.	n.a.	n.a.	n.a.	n.a.	5	1	36
49	Constantino Fondevila	2011	Superior Preservation of DCD Livers With Continuous Normothermic Perfusion	5.247	1	232	Spain	the Departments of Surgery, Anesthesia and, §Liver Unit, Institut de Malaties Digestives, Hospital Cl´ınic CIBERehd, IDIBAPS, University of Barcelona, Barcelona, Spain	the Departments of *Surgery, ‡Anesthesia and, §Liver Unit, Institut de Malaties Digestives, Hospital Cl´ınic CIBERehd, IDIBAPS, University of Barcelona, Barcelona, Spain	Academic Clinical Department/University Hospital	Spain, The Netherlands	Annals of Surgery	No	pig	Male	n.a.	30–35 Kg	Allogenic	DCD	FULL	PV+AO	NMP	blood	35.5-37.5°C	4 HOUR	portal 8mm Hg;arterial 60/40 mmHg	< 20 minutes	Cephalosporine;Buprenorphine	Tacrolismus	5 DAY	5	2,3	44
50	CHARLES Y. LEE	2003	SURVIVAL TRANSPLANTATION OF PRESERVED NON–HEARTBEATING DONOR RAT LIVERS: PRESERVATION BY HYPOTHERMIC MACHINE PERFUSION	4.121	1	101	USA	Department of Mechanical Engineering and Engineering Science, University of North Carolina at Charlotte, Charlotte, NC.	Department of Mechanical Engineering and Engineering Science, University of North Carolina at Charlotte, Charlotte, NC.	Academic Research Department/University	0	Transplantation	No	rat	Male	Sprague-Dawley	200-250 g	Allogenic	DCD	FULL	n.a.	HMP	UW	4-5°C	5 HOUR	3 mm Hg	< 17 minutes	n.a.	n.a.	5 DAY	3	1	61
51	Graziano Oldani	2019	The impact of short-term machine perfusion on the risk of cancer recurrence after rat liver transplantation with donors after circulatory death	2.851	1	3	Swiss	1 Division of Abdominal Surgery, Department of Surgery, Faculty of Medicine, University of Geneva, Geneva, Switzerland, 2 Hepato-Pancreato-Biliary Centre, Geneva University Hospitals, Geneva, Switzerland	1 Division of Abdominal Surgery, Department of Surgery, Faculty of Medicine, University of Geneva, Geneva, Switzerland, 2 Hepato-Pancreato-Biliary Centre, Geneva University Hospitals, Geneva, Switzerland	Academic Clinical Department/University Hospital	0	PLoS One	Yes	rat	Female	Fischer	Donors weighed 176;recipients weighed 191 [170–220]g	Syngenic model	DCD	FULL	PV	HOPE/NMP	HOPE:IGL-1 ; NORMO:½ blood ½ normal saline	HOPE4˚C;NORMO37˚C	2 HOUR	HOPE4 mmHg;NORMO8 mmHg	n.a.	Buprenorphine	n.a.	28 DAY	5	2,3	19
52	Matías E. Carnevale	2019	The Novel N,N-bis-2-Hydroxyethyl-2-Aminoethanesulfonic Acid–Gluconate–Polyethylene Glycol–Hypothermic Machine Perfusion Solution Improves Static Cold Storage and Reduces Ischemia/Reperfusion Injury in Rat Liver Transplant	2.945	1	6	Argentina	Centro Binacional (Argentina-Italia) de Investigaciones en Criobiología Clínica y Aplicada, Universidad Nacional de Rosario, Rosario, Argentina;Consejo Nacional de Investigaciones Científicas y Técnicas,	1Centro Binacional (Argentina-Italia) de Investigaciones en Criobiología Clínica y Aplicada, Universidad Nacional de Rosario, Rosario, Argentina;Consejo Nacional de Investigaciones Científicas y Técnicas,	Academic Research Department/University	0	Liver Transplantation	No	rat	Male	Sprague Dawley	250-300 g	Allogenic	DBD	Partail	n.a.	HMP	N,N-bis-2-hydroxyethyl-2-aminoethanesulfonic acid–gluconate– polyethylene glycol (BGP)–based solution	0°C	1 ± 0.5 hours ;24 ± 1 hour	n.a.	n.a.	n.a.	n.a.	1 DAY	2	1,2	48
53	Nader Abraham	2022	Two Compartment Evaluation of Liver Grafts During Acellular Room Temperature Machine Perfusion (acRTMP) in a Rat Liver Transplant Model	n.a.	1	2	USA	– Division of Abdominal Transplant Surgery, Duke University, Durham, NC, United States	– Division of Abdominal Transplant Surgery, Duke University, Durham, NC, United States	Academic Clinical Department/University Hospital	USA, Mexico, Japan	Frontiers in Medicine	No	rat	Male	Lewis	250-300	allogenic	DCD	FULL	n.a.	SNMP	human albumin and an electrolyte mixture	21-25	1 HOUR	n.a.	n.a.	Enrofloxacin and buprenorphine	n.a.	1 DAY	2	1	46
54	K. Kozaki	1997	Usefulness of a Combination of Machine Perfusion and Pentoxifylline for Porcine Liver Transplantation From Non-Heart-Beating Donors With Prolonged Hypotension	n.a.	n.a.	33	Japan	From the Fifth Department of Surgery, Hachioji Medical Center, Tokyo Medical College, Tokyo, Japan.	From the Fifth Department of Surgery, Hachioji Medical Center, Tokyo Medical College, Tokyo, Japan.	Academic Clinical Department/University Hospital	0	Transplantation Proceedings	Yes	pig	n.a.	n.a.	20-28 kg	n.a.	DCD	FULL	PV+AO	HMP	UW-gluconate solution (UW-G)	8°C	2 HOUR	PV at pressure 7 - 8 mm Hg;HA at 50 - 60 mm Hg	n.a.	n.a.	n.a.	2 DAY	n.a.	5	41
55	M. Uchiyama	2003	Usefulness of Preservation by Machine Perfusion of Liver Grafts From Non–Heart-Beating Donors—A Porcine Model	0.707	3	17	Japan	the Fifth Department of Surgery, Hachioji Medical Center of Tokyo Medical University, Tokyo, Japan.	the Fifth Department of Surgery, Hachioji Medical Center of Tokyo Medical University, Tokyo, Japan.	Academic Clinical Department/University Hospital	0	Transplantation Proceedings	Yes	pig	n.a.	n.a.	20-28 kg	Allogenic	DCD	FULL	n.a.	HMP	Belzer’s gluconate solution	8°C	2 HOUR	60 or 30 mmHg from the hepatic artery	n.a.	n.a.	NO	2 DAY	n.a.	5	40
56	Andrea Schlegel	2014	Warm vs. cold perfusion technique to rescue rodent liver grafts	8.109	1	162	Swiss	Laboratory of the Swiss HPB and Transplant Center, Department of Surgery, University Hospital Zurich, Switzerland	Department of Visceral Surgery and Transplantation University Hospital Zurich Swiss HPB and Transplant Center Raemistrasse 100, CH-8091 Zurich	Academic Clinical Department/University Hospital	0	Journal of Hepatology	Yes	rat	Male	Brown Norway	250 - 320 g	Syngenic model	DBD+DCD	FULL	PV	HOPE/NMP	NMP: full rat blood+isolated erythrocytes;HOPE:UW	37 °C/4 °C	1 HOUR	NMP:PV 8 mmHg;HOPE: ≤3mmHg	n.a.	n.a.	n.a.	7 DAY	3	1,2	35
				3.44952		59.5918																									40		38.4107
	Abbreviations: DCD: donation after cardiac death, DBD: donation after brain death, AO: aorta, PV: portal vein, SNMP: subnormothermic machine perfusion, NMP: normothermic machine perfusion, HMP: hypothermic machine perfusion, HOPE: hypothermic oxygenated machine perfusion, n.a.: not applicable
										Academic Clinical Department/University Hospital
										Academic Research Department/University
										Research Institute
										Other

## Sheet: rating
Nr.				1. Titel-Provide a concise description of the content of the article and give hints about the model used, (no=0, partially=1,, yes=2)	2. Abstract-Provide an accurate summary of the background, research objectives (including details of the species or strain of animal used), key methods, principal findings, and conclusions of the study. (no=0, partially=1,, yes=2)	3/a Include sufficient scientific background (including relevant references to previous work) to understand the motivation and context for the study, and explain the experimental approach and rationale (no=0, partially=1,, yes=2)	3/b Explain how and why the animal species and model being used can address the scientific objectives and, where appropriate, the study’s relevance to human biology. (no=0, partially=1,, yes=2)	4. Objectives (Clearly describe the primary and any secondary objectives of the study, or specific hypotheses being tested) (no=0, partially=1,, yes=2)	5. Etical statment: Indicate the nature of the ethical review permissions, relevant licences (e.g. Animal [Scientific Procedures] Act 1986), and national or institutional guidelines for the care and use of animals, that cover the research (no/not clear=0, yes=2)	6/aNumber of experimental and control groups (no, not clear=0, yes=2)	6/b Any steps taken to minimise the effects of subjective bias when allocating animals to treatment (e.g.,randomisation procedure) and when assessing results (e.g., if done, describe who was blinded and when (no=0, non applicable=1 yes=2)	6/c The experimental unit (e.g. a single animal, group, or cage of animals). A time-line diagram or flow chart can be useful to illustrate how complex study designs were carried out. (no=0, partially=1,, yes=2)	7/a How (e.g. drug formulation and dose, site and route of admin istration, anaesthesia and analgesia used [including monitoring], surgical (procedure,method of euthanasia). Provide details of any specialist equipment used, including supplier(s). (no=0, partially=1,, yes=2)	7/c Where (e.g. home cage, laboratory, water maze (no=0, yes=2)	7/b When (e.g. time. e of day) (no=0, yes=2)	7/d Why (e.g. rationale for choice of specific anaesthetic, route of administration, drug dose used) (no=0, partially=1,, yes=2)	8/a Provide details of the animals used, including species, strain, sex, developmental stage (e.g., mean or median age plus age range), and weight (e.g., mean or median weight plus weight range). 4 criteria=2, <3 criteria=0, 3 criteria= 1	8/b Provide further relevant information such as the source of animals, international strain nomenclature, genetic modification status (e.g. knock-out or transgenic), genotype, health/immune status, drug- or testnaı ve, previous procedures, etc. (no=0, partially=1,, yes=2)	9/a Housing (e.g., type of facility, e.g., specific pathogen free (SPF); type of cage or housing; bedding material; number of cage companions; tank shape and material etc. for fish). 6 criteria=2, <3 criteria=0, 5-3 criteria=1	9/b Husbandry conditions (e.g., breeding programme, light/dark cycle, temperature, quality of water etc. for fish, type of food, access to food and water, environmental enrichment). 6 criteria=2, <3 criteria=0, 5-3 criteria=1	9/c Welfare-related assessments and interventions that were carried out before, during, or after the experiment. (no=0, partially=1, yes=2)	10/a Sample size (Specify the total number of animals used in each experiment and the number of animals in each experimental group. (no=0, yes=2)	10/b Explain how the number of animals was decided. Provide details of any sample size calculation used (no=0, yes=2)	10/c Indicate the number of independent replications of each experiment, if relevant (no=0, yes=2)	11/a Give full details of how animals were allocated to experimental groups, including randomisation or matching if done. (no=0, yes=2)	11/b Describe the order in which the animals in the different experimental groups were treated and assessed. (no=0, yes=2)	12 Experimental outcomes – Clearly define the primary and secondary experimental outcomes assessed (e.g., cell death, molecular markers, behavioural changes). no=0, unclear/not complete=1,yes=2	13/a Statistical methods- Provide details of the statistical methods used for each analysis (no/not clear=0, yes=2)	13/b Specify the unit of analysis for each dataset (e.g. single animal, group of animals, single neuron). (no=0, yes=2)	13/c Describe any methods used to assess whether the data met the assumptions of the statistical approach. (no=0, yes=2)	14. Baseline data-For each experimental group, report relevant characteristics and health status of animals (e.g., weight, microbiological status, and drug- or test-naıve) before treatment or testing (no=0, partially=1,, yes=2)	15/a Numbers analysed – Report the number of animals in each group included in each analysis. Report absolute numbers (e.g. 10/20, not 50%2) no=0, yes=2	15/b Numbers analysis- If any animals or data were not included in the analysis,explain why. no=0 yes=2	16. Report the results for each analysis carried out, with a measure of precision (e.g., standard error or confidence interval). no=0 unclear/not complete=1, yes=2	17/a Adverse events- Give details of all important adverse events in each experimental group. no=0 unclear/not complete=1, yes=2	17/b Adverse events –Describe any modifications to the experimental protocols made to reduce adverse events no=0 unclear/not complete=1, yes=2	18/a Interpret the results,taking into account the study objectives and hypotheses, current theory and other relevant studies in the literature. no=0, partially=1, yes=2)	18/b Comment on the study limitations including any potential sources of bias, any limitations of the animal model, and the imprecision associated with the results. (no=0, partially=1,, yes=2)	18/c Describe any implications of your experimental methods or findings for the replacement, refinement or reduction (the 3Rs) of the use of animals in research. (no=0, yes=2)	19 Comment on whether, and how, the findings of this study are likely to translate to other species or systems, including any relevance to human biology. (no=0, yes=2)	20 Funding- List all funding sources (including grant number) and the role of the funder(s) in the study no/not included=0, yes=2	total
	Author	Year	Title																																								endorsement
1	T. Shigeta	2012	A Basic Consideration for Porcine Liver Preservation Using a Novel Continuous Machine Perfusion Device	2	0	1	0	1	0	0	0	0	1	0	2	0	1	0	0	0	0	0	0	0	0	0	1	0	0	2	0	0	0	1	0	0	1	0	0	2	0	15	No	Japan
2	E. Gringeri	2011	A New Liver Autotransplantation Technique Using Subnormothermic Machine Perfusion for Organ Preservation in a Porcine Model	2	2	1	0	2	0	2	1	1	1	0	2	0	1	0	0	0	0	2	0	0	2	0	1	0	2	0	0	0	0	1	1	0	2	0	0	2	0	28	Yes	Italy
3	Tim A Berendsen	2012	A simplified subnormothermic machine perfusion system restores ischemically damaged liver grafts in a rat model of orthotopic liver transplantation	2	1	2	1	2	2	2	0	1	1	0	2	0	2	0	1	1	1	2	0	0	0	0	2	0	2	2	1	2	2	1	1	1	2	0	0	2	2	43	No	USA
4	Pierre Alix	2020	Adding the oxygen carrier M101 to a cold-storage solution could be an alternative to HOPE for liver graft preservation	1	2	2	1	2	2	2	1	1	2	0	2	1	2	0	1	1	1	2	2	2	2	0	2	0	2	2	2	0	0	1	0	0	2	2	0	2	2	49	No	France
5	Philippe Compagnon	2017	An Oxygenated and Transportable Machine Perfusion System Fully Rescues Liver Grafts Exposed to Lethal Ischemic Damage in a Pig Model of DCD Liver Transplantation	2	2	2	1	2	2	2	0	1	1	2	2	0	2	0	0	0	1	2	0	0	2	0	2	0	2	2	1	0	0	1	1	1	2	2	0	2	0	42	No	France
6	Nicolas Goldaracena	2016	Anti-inflammatory Signaling During Ex Vivo Liver Perfusion Improves the Preservation of Pig Liver Grafts Before Transplantation	2	1	2	1	2	2	2	0	1	2	0	2	0	2	0	0	0	1	2	0	0	0	0	2	0	2	2	0	2	0	1	2	0	2	0	0	0	0	35	No	Canada
7	H. Iwamoto	2000	Beneficial Effect of Machine Perfusion Preservation on Liver Transplantation From Non–Heart-Beating Donors	2	0	1	0	2	0	2	0	2	1	0	2	0	1	0	0	0	0	2	0	0	0	0	1	0	2	0	0	0	0	1	0	0	0	0	0	0	0	19	Yes	Japan
8	L. Wu, et al.	2022	Bone marrow mesenchymal stem cells modified with heme oxygenase-1 alleviate rejection of donation after circulatory death liver transplantation by inhibiting dendritic cell maturation in rats	1	2	2	1	2	2	2	2	0	1	2	0	0	2	1	1	1	0	2	0	0	1	0	2	2	2	0	0	2	2	0	0	0	2	2	2	2	2	45	No	China
9	M. Uchiyama	2001	Comparison Between Nonpulsatile and Pulsatile Machine Perfusion Preservation in Liver Transplantation From Non-Heart-Beating Donors	2	2	2	1	2	2	2	1	1	1	0	2	1	2	0	2	2	1	2	0	0	2	0	2	2	2	2	1	0	0	1	0	0	2	2	0	2	2	48	Yes	Japan
10	Juan Echeverri	2018	Comparison of BQ123, Epoprostenol, and Verapamil as Vasodilators During Normothermic Ex Vivo Liver Machine Perfusion	1	2	1	0	2	2	2	0	1	2	0	2	1	2	0	1	0	2	2	0	0	0	0	2	0	2	2	1	2	0	1	2	1	2	2	2	2	0	44	No	Spain
11	Syuhei Yoshimoto	2019	Continuous Resuscitation for Porcine Liver Transplantation From Donor After Cardiac Death	2	2	2	1	2	2	2	1	1	2	0	2	0	2	0	0	0	2	2	0	0	2	0	2	0	2	2	2	2	2	1	1	0	2	2	2	2	2	51	Yes	Japan
12	Eliano Bonaccorsi-Riani	2022	Delivering siRNA Compounds During HOPE to Modulate Organ Function: A Proof-of-concept Study in a Rat Liver Transplant Model	1	1	2	1	2	2	2	0	2	2	0	2	0	2	0	0	0	1	2	0	0	0	0	2	0	2	2	2	2	0	1	2	0	2	2	0	2	0	41	No	USA
13	Bote G. Bruinsma	2014	Determination and Extension of the Limits to Static Cold Storage with Subnormothermic Machine Perfusion	2	1	2	1	2	2	2	0	1	1	2	2	0	2	0	1	0	1	2	0	0	0	0	2	2	2	2	2	0	0	1	0	0	2	0	0	2	2	41	No	USA
14	Yang Yu	2019	Effect of the Selective NLRP3 Inflammasome Inhibitor mcc950 on Transplantation Outcome in a Pig Liver Transplantation Model With Organs From Donors After Circulatory Death Preserved by Hypothermic Machine Perfusion	2	2	2	0	2	2	2	0	1	2	0	2	1	2	0	0	0	2	2	0	0	0	0	2	0	2	2	1	0	2	1	2	0	2	2	0	2	0	42	No	China
15	Yijie Zhang	2021	Effects of SP600125 and hypothermic machine perfusion on livers donated after cardiac death in a pig allograft transplantation model	1	2	2	0	2	2	2	1	2	1	0	2	0	2	0	0	0	1	2	0	0	2	0	2	0	2	2	1	0	0	1	0	0	2	2	2	2	2	42	Yes	China
16	De-Fang Zhao	2017	Effects of Static Cold Storage and Hypothermic Machine Perfusion on Oxidative Stress Factors, Adhesion Molecules, and Zinc Finger Transcription Factor Proteins Before and After Liver Transplantation	1	1	1	1	2	2	2	2	1	1	0	2	0	2	1	1	1	1	2	0	0	2	2	1	0	2	2	0	2	0	0	0	0	1	0	0	0	2	38	No	China
17	T. Shigeta	2012	Functional Recovery of Donation After Cardiac Death Liver Graft by Continuous Machine Perfusion Preservation in Pigs	1	0	1	0	1	0	2	0	1	1	0	2	0	1	0	0	0	0	2	0	0	0	0	1	0	0	0	0	2	0	2	0	0	1	0	0	2	0	20	Yes	Japan
18	Jun-Jun Jia	2018	Graft protection of the liver by hypothermic machine perfusion involves recovery of graft regeneration in rats	2	1	2	0	2	2	2	1	2	1	0	2	0	2	0	1	1	1	0	0	0	2	0	2	0	2	2	1	0	0	1	0	0	2	1	0	1	2	38	No	China
19	Huan Cao	2021	HO-1/BMMSC perfusion using a normothermic machine perfusion system reduces the acute rejection of DCD liver transplantation by regulating NKT cell co-inhibitory receptors in rats	2	1	1	0	2	2	2	0	1	1	0	2	0	2	0	0	0	1	0	0	0	0	0	2	0	2	0	0	0	0	1	1	0	2	0	0	2	0	27	Yes	China
20	K. Vekemans	2009	Hypothermic Liver Machine Perfusion With EKPS-1 Solution vs Aqix RS-I Solution: In Vivo Feasibility Study in a Pig Transplantation Model	2	2	2	1	2	2	2	0	1	2	0	2	0	2	0	0	0	1	2	0	0	2	0	2	0	2	2	1	2	2	1	1	0	2	2	2	2	2	48	Yes	Belgium
21	J.V. Guarrera	2005	Hypothermic Machine Perfusion of Liver Grafts for Transplantation: Technical Development in Human Discard and Miniature Swine Models	1	2	2	1	2	2	2	0	1	1	0	2	1	2	0	1	1	1	2	0	0	2	0	2	0	2	2	0	0	0	1	2	0	2	0	0	2	2	41	Yes	USA
22	D. Monbaliu	2011	Hypothermic Machine Perfusion of the Liver: Is It More Complex than for the Kidney?	2	2	2	1	2	2	2	0	1	2	0	2	1	2	0	0	0	1	2	0	2	2	0	2	2	2	2	2	2	2	1	2	1	2	0	0	2	0	50	Yes	Belgium
23	Constantino Fondevila	2012	Hypothermic Oxygenated Machine Perfusion in Porcine Donation After Circulatory Determination of Death Liver Transplant	2	2	2	1	2	2	2	0	1	1	0	2	0	1	0	0	0	1	2	0	0	0	0	2	0	2	2	1	2	2	1	1	0	2	0	0	2	2	40	No	Spain
24	Andrea Schlegel	2014	Hypothermic Oxygenated Perfusion (HOPE) Downregulates the Immune Response in a Rat Model of Liver Transplantation	1	0	1	0	2	0	2	0	2	1	0	2	0	1	0	0	0	0	2	0	0	0	0	1	0	2	0	0	0	0	2	0	0	1	0	0	0	0	20	No	Swiss
25	Philipp Kron	2017	Hypothermic oxygenated perfusion (HOPE) for fatty liver grafts in rats and humans	2	2	1	0	1	2	2	0	1	2	0	2	1	2	0	0	0	1	2	0	0	0	0	2	0	2	0	1	2	2	1	1	0	2	0	0	2	0	36	Yes	Swiss
26	Andrea Schlegel	2013	Hypothermic oxygenated perfusion (HOPE) protects from biliary injury in a rodent model of DCD liver transplantation	2	2	2	1	2	2	2	0	1	2	0	2	1	2	0	1	1	0	2	0	0	0	0	2	0	2	2	2	0	0	1	1	0	2	2	0	2	0	41	Yes	Swiss
27	Andrea Schlegel	2020	Hypothermic oxygenated perfusion protects from mitochondrial injury before liver transplantation	2	2	2	2	2	2	2	0	2	2	0	2	1	2	0	1	1	0	2	0	0	0	0	2	0	2	2	1	0	0	1	1	1	2	1	0	2	0	42	Yes	Swiss
28	F. Lin, et al.	2021	Hypothermic oxygenated perfusion with defatting cocktail further improves steatotic liver grafts in a transplantation rat model	2	2	2	1	2	2	2	2	2	1	0	0	0	1	2	0	1	1	2	0	0	2	0	1	2	2	2	1	2	0	1	0	0	2	0	2	0	2	44	No	China
29	Ivan Linares-Cervantes	2019	Impact of Different Clinical Perfusates During Normothermic Ex Situ Liver Perfusion on Pig Liver Transplant Outcomes in a DCD Model	2	2	2	2	2	2	2	0	1	1	0	2	0	2	0	0	1	1	2	0	0	0	0	2	0	2	2	1	0	0	0	1	0	2	2	0	2	0	38	No	Canada
30	Shigeta T, et al.	2013	Impact of rewarming preservation by continuous machine perfusion: improved post-transplant recovery in pigs	2	2	2	0	1	2	2	0	0	1	0	0	0	2	2	0	0	0	2	0	0	0	0	1	2	2	2	0	2	0	1	1	0	2	1	0	0	0	32	Yes	Japan
31	Degong Jia1	2021	Ischemic postconditioning improves the outcome of organs from donors after cardiac death in a pig liver transplantation model and provides synergistic protection with hypothermic machine perfusion	2	2	2	1	2	2	2	1	1	2	0	2	0	2	0	1	1	1	2	0	0	2	0	2	0	2	2	0	2	0	2	2	0	2	0	0	2	0	44	No	China
32	P. Fontes	2015	Liver Preservation With Machine Perfusion and a Newly Developed Cell-Free Oxygen Carrier Solution Under Subnormothermic Conditions	1	1	2	0	2	2	2	0	1	1	0	2	0	1	0	0	0	1	2	0	0	0	0	2	0	2	2	2	2	0	2	1	0	2	0	0	2	0	35	No	USA
33	M. Uchiyama	1998	Liver Transplantation From Non–Heart-Beating Donors: Effect of Machine Perfusion Preservation and Pentoxifylline	2	2	1	0	2	2	2	0	1	1	0	2	0	2	0	2	2	1	0	0	0	2	0	2	0	0	0	0	2	0	1	0	0	2	0	0	2	0	33	Yes	Japan
34	David Sadowsky	2016	Machine Perfusion of Porcine Livers with Oxygen-Carrying Solution Results in Reprogramming of Dynamic Inflammation Networks	2	2	2	1	2	2	2	2	2	1	0	2	0	2	0	0	0	0	2	0	0	2	0	2	0	0	0	0	2	0	1	1	0	2	0	0	2	0	36	No	USA
35	N. Matsuno	2002	Machine Perfusion Preservation for Liver Transplantation From NonHeart-Beating Donors With Agonal Stage	1	2	2	1	2	2	2	1	1	1	0	2	0	2	0	0	0	0	2	0	0	2	0	2	2	2	2	2	0	0	2	1	0	2	0	0	2	0	40	Yes	Japan
36	Yagi S, et al.	2021	Micro- and macro-borderless surgery using a newly developed high-resolution (4K) three-dimensional video system	1	1	1	0	2	2	2	0	0	1	0	0	0	0	0	0	0	0	2	0	0	0	0	2	2	2	2	0	2	0	2	0	0	2	1	0	2	2	31	Yes	Japan
37	Philipp Dutkowski	2006	Novel Short-term Hypothermic Oxygenated Perfusion (HOPE) System Prevents Injury in Rat Liver Graft From Non-Heart Beating Donor	2	2	2	1	2	2	2	0	1	1	0	0	0	2	0	0	1	0	2	0	0	0	0	2	0	2	2	2	2	0	2	1	0	2	1	2	2	0	40	No	Swiss
38	Olivier de Rougemont	2009	One Hour Hypothermic Oxygenated Perfusion (HOPE) Protects Nonviable Liver Allografts Donated After Cardiac Death	1	2	2	0	2	2	2	0	2	2	0	2	1	1	0	0	0	1	2	0	0	0	0	2	0	2	2	2	2	2	1	0	0	2	1	0	2	0	40	No	Swiss
39	He N, et al.	2018	Partial Inhibition of HO-1 Attenuates HMP-Induced Hepatic Regeneration against Liver Injury in Rats	2	1	1	0	1	2	2	2	0	1	0	0	0	0	2	0	0	0	2	0	0	0	0	1	2	2	2	0	2	2	1	0	0	2	0	0	2	2	34	No	China
40	Ivan Linares‐Cervantes	2019	Predictor parameters of liver viability during porcine normothermic ex situ liver perfusion in a model of liver transplantation with marginal grafts	2	2	1	0	2	2	2	1	2	2	0	2	0	1	0	0	0	0	2	0	0	2	0	1	0	2	0	0	0	0	0	0	0	2	0	0	2	0	30	No	Canada
41	Yoshimoto S, et al.	2023	Preliminary Observations of An Ex Vivo Normothermic Whole Blood Machine Perfusion in An Experimental Liver Transplant Porcine Model	2	2	2	1	2	2	2	0	2	0	0	0	1	2	1	0	0	0	2	0	2	0	0	2	2	2	2	1	2	2	1	1	0	2	0	0	2	0	42	Yes	Japan
42	Herman Tolboom	2009	Recovery of Warm Ischemic Rat Liver Grafts by Normothermic Extracorporeal Perfusion	2	2	2	2	2	2	2	2	2	2	0	0	0	2	0	0	0	0	2	0	0	2	0	2	2	2	2	2	2	0	2	0	0	2	2	0	2	2	48	No	USA
43	Maria-Louisa Izamis	2013	Resuscitation of Ischemic Donor Livers with Normothermic Machine Perfusion: A Metabolic Flux Analysis of Treatment in Rats	2	2	1	0	2	0	2	0	1	1	0	2	0	1	0	0	0	0	2	0	0	0	0	2	0	2	0	0	0	0	1	0	0	2	0	0	2	0	25	Yes	USA
44	N. Matsuno	2014	Rewarming Preservation by Organ Perfusion System for Donation After Cardiac Death Liver Grafts in Pigs	2	2	1	1	2	2	2	0	1	1	0	2	0	2	0	0	0	1	2	0	0	0	0	1	0	2	0	2	0	0	1	1	0	1	0	0	0	0	29	Yes	Japan
45	B. H. Pienaar	1990	seventy-two hour preservation of canine liver by machine perfusion	2	2	2	1	2	2	2	2	1	1	0	2	0	2	0	1	1	2	2	0	0	0	2	2	0	2	2	2	2	2	2	2	1	2	0	2	2	2	54	No	USA
46	Herman Tolboom	2013	Subnormothermic Machine Perfusion at Both 20°C and 30°C Recovers Ischemic Rat Livers for Successful Transplantation	2	1	2	2	2	2	2	1	1	2	2	2	2	2	0	1	1	2	2	0	0	2	0	1	0	2	0	1	0	0	0	0	0	1	0	0	2	2	42	Yes	USA
47	Thomas Vogel	2017	Successful transplantation of porcine liver grafts following 48-hour normothermic preservation	2	2	2	1	2	2	2	0	1	2	0	2	0	2	0	0	0	0	2	0	0	2	0	2	0	2	2	0	0	0	1	1	0	2	2	0	2	0	38	Yes	England
48	Bote G. Bruinsma	2015	Supercooling Preservation Of The Rat Liver For Transplantation	2	2	2	0	1	2	2	0	1	1	0	2	0	2	0	1	0	1	2	0	0	0	0	2	0	2	2	2	0	0	1	0	0	2	0	0	2	2	36	Yes	USA
49	Constantino Fondevila	2011	Superior Preservation of DCD Livers With Continuous Normothermic Perfusion	2	2	2	1	2	2	2	1	1	2	0	2	1	2	0	1	1	1	2	0	0	2	0	2	0	2	2	1	0	0	1	0	0	2	0	1	2	2	44	No	Spain
50	CHARLES Y. LEE	2003	SURVIVAL TRANSPLANTATION OF PRESERVED NON–HEARTBEATING DONOR RAT LIVERS: PRESERVATION BY HYPOTHERMIC MACHINE PERFUSION	1	2	2	1	2	2	2	0	2	2	0	2	1	2	0	2	2	2	2	2	2	2	0	2	2	2	2	1	2	2	2	1	0	2	2	2	2	2	61	No	USA
51	Graziano Oldani	2019	The impact of short-term machine perfusion on the risk of cancer recurrence after rat liver transplantation with donors after circulatory death	1	0	1	0	1	0	2	0	1	1	0	2	0	1	0	0	0	0	2	0	0	0	0	1	0	0	0	0	2	0	1	0	0	1	0	0	2	0	19	Yes	Swiss
52	Matías E. Carnevale	2019	The Novel N,N-bis-2-Hydroxyethyl-2-Aminoethanesulfonic Acid–Gluconate–Polyethylene Glycol–Hypothermic Machine Perfusion Solution Improves Static Cold Storage and Reduces Ischemia/ Reperfusion Injury in Rat Liver Transplant	2	2	2	1	2	2	2	1	1	2	0	2	0	2	0	0	1	1	2	0	0	2	0	2	0	2	2	2	2	2	1	0	0	2	2	0	2	2	48	No	Argentina
53	Nader Abraham	2022	Two Compartment Evaluation of Liver Grafts During Acellular Room Temperature Machine Perfusion (acRTMP) in a Rat Liver Transplant Model	2	2	2	2	2	2	2	0	1	2	0	2	1	2	0	1	1	0	2	0	0	0	0	2	0	2	2	2	0	0	1	2	1	2	2	0	2	2	46	No	USA
54	K. Kozaki	1997	Usefulness of a Combination of Machine Perfusion and Pentoxifylline for Porcine Liver Transplantation From Non-Heart-Beating Donors With Prolonged Hypotension	2	2	2	0	2	2	2	0	1	1	0	2	0	2	0	0	1	1	2	0	2	0	0	2	0	2	2	2	0	0	2	1	0	2	0	0	2	2	41	Yes	Japan
55	M. Uchiyama	2003	Usefulness of Preservation by Machine Perfusion of Liver Grafts From Non–Heart-Beating Donors—A Porcine Model	2	2	2	1	2	2	2	1	1	1	0	2	0	2	0	1	1	1	2	0	0	2	0	2	0	2	2	0	0	0	2	1	0	2	0	0	2	0	40	Yes	Japan
56	Andrea Schlegel	2014	Warm vs. cold perfusion technique to rescue rodent liver grafts	2	2	1	0	2	2	2	0	1	1	0	2	0	2	0	0	0	0	2	0	0	0	0	2	0	2	2	0	0	0	2	2	1	2	1	0	2	0	35	Yes	Swiss
				56	56	56	56	56	56	56	56	56	56	56	56	56	56	56	56	56	56	56	56	56	56	56	56	56	56	56	56	56	56	56	56	56	56	56	56	56	56
				130.233	130.233	130.233	130.233	130.233	130.233	130.233	130.233	130.233	130.233	130.233	130.233	130.233	130.233	130.233	130.233	130.233	130.233	130.233	130.233	130.233	130.233	130.233	130.233	130.233	130.233	130.233	130.233	130.233	130.233	130.233	130.233	130.233	130.233	130.233	130.233	130.233	130.233
